# Supplementary material for: Overlapping Streptococcus pyogenes and Streptococcus dysgalactiae subspecies equisimilis household transmission and mobile genetic element exchange
Source: Nat Commun. 2024 Apr 24;15:3477. doi: 10.1038/s41467-024-47816-1 (PMC11043366; doi:10.1038/s41467-024-47816-1)
Supplement: Supplementary file 6 — Source data [file 41467_2024_47816_MOESM6_ESM.xlsx]

## Sheet: Fig.3 Fig.4 Supp.Fig7
Strain	Transmission_cluster	Community	Household	SpecDate	Site	Person_id	Species		Community	Sampling_interval	Start	End		Household	Community	size
NS4036	1_5	1	HH_220	2004-05-19	Throat	153	SDSE		1	1	2003-08-06	2003-08-07		HH_220	1	18
NS4254	1_10	1	HH_224	2004-09-07	Throat	659	SDSE		1	2	2003-09-30	2003-10-01		HH_224	1	57
NS4255	1_10	1	HH_224	2004-09-07	Throat	663	SDSE		1	3	2003-11-17	2003-11-19		HH_225	1	25
NS4258	1_10	1	HH_338	2004-09-07	Throat	673	SDSE		1	4	2003-12-05	2003-12-05		HH_236	1	24
NS4533	1_10	1	HH_394	2004-11-08	Throat	873	SDSE		1	5	2003-12-15	2003-12-15		HH_237	1	37
NS4539	1_10	1	HH_338	2004-11-09	Throat	673	SDSE		1	6	2004-01-21	2004-01-22		HH_260	1	38
NS4535	1_10	1	HH_224	2004-11-09	Throat	657	SDSE		1	7	2004-02-23	2004-02-25		HH_263	1	27
NS4590	2_5	1	HH_260	2004-12-07	Throat	976	SDSE		1	8	2004-03-22	2004-03-24		HH_288	1	16
NS4781	3_5	3	HH_419	2005-02-17	Throat	471	SDSE		1	9	2004-04-19	2004-04-21		HH_298	1	17
NS4591	1_5	1	HH_536	2004-12-07	Throat	214	SDSE		1	10	2004-05-18	2004-05-20		HH_302	1	37
NS4739	1_19	1	HH_237	2005-02-08	Throat	276	SDSE		1	11	2004-06-22	2004-06-24		HH_338	1	52
NS4595	14_13	1	HH_479	2004-12-08	Throat	665	SDSE		1	12	2004-07-27	2004-07-29		HH_343	1	19
NS3969	1_9	1	HH_237	2004-04-19	Throat	318	SDSE		1	13	2004-08-09	2004-08-11		HH_366	1	15
NS4784	1_11	3	HH_437	2005-02-17	Throat	735	SDSE		1	14	2004-09-07	2004-09-09		HH_394	1	24
NS4596	2_11	1	HH_224	2004-11-09	Throat	878	SDSE		1	15	2004-10-04	2004-10-07		HH_403	1	14
NS3972	2_9	1	HH_224	2004-04-20	Throat	329	SDSE		1	16	2004-11-08	2004-11-11		HH_425	1	54
NS4597	8_9	1	HH_302	2004-12-08	Throat	223	SDSE		1	17	2004-12-06	2004-12-09		HH_479	1	34
NS3978	1_31	1	HH_302	2004-04-20	Throat	6	SDSE		1	18	2005-01-04	2005-01-06		HH_536	1	32
NS4786	1_11	3	HH_437	2005-02-17	Throat	736	SDSE		1	19	2005-02-07	2005-02-10		HH_188	3	19
NS4789	2_13	3	HH_491	2005-02-17	Throat	964	SDSE		1	20	2005-03-07	2005-03-09		HH_342	3	39
NS4598	1_2	1	HH_366	2004-12-08	Throat	164	SDSE		1	21	2005-04-18	2005-04-20		HH_402	3	24
NS3981	1_2	1	HH_425	2004-04-20	Throat	154	SDSE		1	22	2005-05-16	2005-05-18		HH_406	3	6
NS4600	1_10	1	HH_394	2004-12-08	Throat	319	SDSE		1	23	2005-06-06	2005-06-08		HH_412	3	16
NS3988	8_9	1	HH_220	2004-04-21	Throat	146	SDSE		3	24	2004-06-18	2004-06-18		HH_416	3	19
NS4741	1_30	1	HH_338	2005-02-09	Throat	390	SDSE		3	25	2004-07-20	2004-07-22		HH_419	3	24
NS4601	1_10	1	HH_425	2004-12-08	Throat	49	SDSE		3	26	2004-08-17	2004-08-18		HH_421	3	45
NS3990	2_5	1	HH_338	2004-04-21	Throat	255	SDSE		3	27	2004-09-14	2004-09-16		HH_432	3	7
NS4602	1_10	1	HH_425	2004-12-08	Throat	51	SDSE		3	28	2004-10-11	2004-10-13		HH_433	3	32
NS3991	3_9	1	HH_263	2004-04-21	Throat	348	SDSE		3	29	2004-11-16	2004-11-17		HH_437	3	26
NS4603	1_13	1	HH_425	2004-12-08	Throat	64	SDSE		3	30	2004-12-13	2004-12-14		HH_471	3	34
NS3994	3_13	1	HH_403	2004-04-21	Throat	227	SDSE		3	31	2005-01-17	2005-01-20		HH_472	3	30
NS4604	1_25	1	HH_425	2004-12-08	Throat	68	SDSE		3	32	2005-02-14	2005-02-17		HH_486	3	28
NS3995	1_5	1	HH_338	2004-04-21	Throat	332	SDSE		3	33	2005-04-26	2005-04-29		HH_491	3	15
NS4538	2_11	1	HH_288	2004-11-09	Throat	782	SDSE		3	34	2005-05-24	2005-05-25		HH_495	3	35
NS4605	1_10	1	HH_425	2004-12-08	Throat	269	SDSE		3	35	2005-06-20	2005-06-23		HH_502	3	34
NS3997	2_19	1	HH_536	2004-04-21	Throat	167	SDSE							HH_529	3	35
NS4606	2_11	1	HH_425	2004-12-08	Throat	305	SDSE							HH_539	3	27
NS4607	1_25	1	HH_425	2004-12-08	Throat	377	SDSE							HH_678	3	1
NS4026	4_30	1	HH_338	2004-05-18	Throat	257	SDSE							NA	3	51
NS4799	1_4	3	HH_486	2005-02-16	Right leg	1119	SDSE
NS4030	1_9	1	HH_425	2004-05-18	Throat	56	SDSE
NS4032	1_9	1	HH_479	2004-05-18	Throat	177	SDSE
NS4544	4_13	1	HH_224	2004-11-08	Throat	195	SDSE
NS4041	4_30	1	HH_338	2004-05-19	Throat	314	SDSE
NS4611	1_10	1	HH_425	2004-12-08	Throat	881	SDSE
NS4043	1_9	1	HH_394	2004-05-19	Throat	321	SDSE
NS4614	2_30	1	HH_236	2004-12-09	Throat	586	SDSE
NS4045	8_9	1	HH_536	2004-05-19	Throat	218	SDSE
NS4615	3_9	1	HH_263	2004-12-09	Throat	348	SDSE
NS4049	2_5	1	HH_224	2004-05-20	Throat	189	SDSE
NS4616	2_2	1	HH_338	2004-12-09	Throat	255	SDSE
NS4617	1_10	1	HH_338	2004-12-09	Throat	258	SDSE
NS4821	2_11	1	HH_225	2005-03-08	Throat	241	SDSE
NS4742	1_10	1	HH_338	2005-02-09	Throat	885	SDSE
NS4619	2_11	1	HH_237	2004-12-09	Throat	691	SDSE
NS4056	1_3	1	HH_425	2004-05-20	Throat	377	SDSE
NS4823	2_11	1	HH_225	2005-03-08	Throat	245	SDSE
NS4824	1_5	1	NA	2005-03-08	Throat	1160	SDSE
NS4645	5_13	3	HH_421	2004-12-13	Throat	800	SDSE
NS4646	1_11	3	HH_421	2004-12-13	Throat	1011	SDSE
NS4087	1_10	1	HH_338	2004-06-22	Throat	347	SDSE
NS4826	3_2	1	HH_425	2005-03-08	Throat	68	SDSE
NS4647	1_11	3	HH_421	2004-12-13	Throat	1013	SDSE
NS4090	3_9	1	HH_263	2004-06-24	Throat	187	SDSE
NS4649	4_5	3	HH_495	2004-12-14	Throat	1027	SDSE
NS4092	1_31	1	HH_302	2004-06-24	Throat	407	SDSE
NS4750	2_11	1	HH_288	2005-02-10	Throat	697	SDSE
NS4829	1_19	1	HH_536	2005-03-08	Head	213	SDSE
NS4655	2_11	1	HH_237	2005-01-04	Throat	691	SDSE
NS4657	1_26	1	HH_302	2005-01-04	Throat	3	SDSE
NS4094	1_31	1	HH_298	2004-06-23	Left foot	34	SDSE
NS4659	2_26	1	HH_425	2005-01-04	Throat	57	SDSE
NS4664	3_9	1	HH_263	2005-01-05	Throat	348	SDSE
NS4546	2_30	1	HH_236	2004-11-09	Throat	771	SDSE
NS4666	3_9	1	HH_263	2005-01-05	Throat	186	SDSE
NS4181	1_9	1	HH_302	2004-07-27	Throat	575	SDSE
NS4668	1_9	1	HH_263	2005-01-05	Throat	169	SDSE
NS4183	1_10	1	HH_338	2004-07-27	Throat	347	SDSE
NS4670	1_10	1	HH_263	2005-01-05	Throat	375	SDSE
NS4184	1_9	1	HH_366	2004-07-27	Throat	164	SDSE
NS4672	3_26	1	HH_288	2005-01-05	Throat	346	SDSE
NS4191	1_9	1	HH_366	2004-07-29	Throat	601	SDSE
NS4674	1_10	1	HH_338	2005-01-05	Throat	258	SDSE
NS4677	1_10	1	HH_338	2005-01-05	Throat	885	SDSE
NS4196	1_5	1	HH_220	2004-08-10	Throat	145	SDSE
NS4681	1_13	1	HH_343	2005-01-05	Throat	40	SDSE
NS4253	5_5	3	HH_539	2004-08-18	Throat	442	SDSE
NS4682	6_5	1	HH_394	2005-01-05	Throat	261	SDSE
NS4683	1_5	1	HH_536	2005-01-05	Throat	219	SDSE
NS4260	1_9	1	HH_338	2004-09-07	Throat	254	SDSE
NS4548	1_13	1	HH_343	2004-11-09	Throat	40	SDSE
NS4685	2_11	1	HH_536	2005-01-05	Throat	234	SDSE
NS4262	3_26	1	HH_425	2004-09-07	Throat	68	SDSE
NS4686	3_26	1	HH_225	2005-01-06	Throat	306	SDSE
NS4687	1_9	1	HH_225	2005-01-06	Throat	775	SDSE
NS4264	2_3	1	HH_425	2004-09-07	Throat	305	SDSE
NS4551	2_11	1	HH_237	2004-11-09	Throat	776	SDSE
NS4272	1_10	1	HH_224	2004-09-08	Throat	194	SDSE
NS4698	7_5	3	HH_433	2005-01-18	Throat	431	SDSE
NS4276	1_9	1	HH_338	2004-09-08	Throat	257	SDSE
NS4277	1_9	1	HH_338	2004-09-08	Throat	393	SDSE
NS4700	6_13	3	HH_472	2005-01-18	Throat	521	SDSE
NS4704	1_11	3	HH_437	2005-01-19	Throat	736	SDSE
NS4996	2_11	1	HH_394	2005-04-18	Throat	323	SDSE
NS4283	2_2	1	HH_479	2004-09-09	Throat	180	SDSE
NS4997	3_11	1	HH_302	2005-04-18	Throat	361	SDSE
NS5001	3_3	1	HH_403	2005-04-18	Throat	1084	SDSE
NS4712	1_19	1	HH_237	2005-02-08	Throat	342	SDSE
NS4714	7_9	1	HH_237	2005-02-08	Throat	783	SDSE
NS4489	2_11	1	HH_260	2004-10-05	Throat	704	SDSE
NS5003	1_26	1	HH_302	2005-04-19	Throat	3	SDSE
NS4715	7_9	1	HH_237	2005-02-08	Throat	1086	SDSE
NS5004	1_13	1	HH_260	2005-04-19	Throat	22	SDSE
NS4717	2_11	1	HH_263	2005-02-08	Throat	599	SDSE
NS4493	3_9	1	HH_263	2004-10-05	Throat	187	SDSE
NS4494	2_11	1	HH_288	2004-10-05	Throat	768	SDSE
NS5006	2_25	1	HH_224	2005-04-19	Throat	195	SDSE
NS4719	1_13	1	HH_343	2005-02-08	Throat	40	SDSE
NS5007	3_26	1	HH_224	2005-04-19	Throat	196	SDSE
NS4721	1_10	1	HH_394	2005-02-08	Throat	319	SDSE
NS4497	1_2	1	HH_288	2004-10-05	Throat	672	SDSE
NS4498	3_26	1	HH_536	2004-10-05	Throat	217	SDSE
NS5008	3_26	1	HH_224	2005-04-19	Throat	197	SDSE
NS4723	1_10	1	HH_425	2005-02-08	Throat	56	SDSE
NS5009	7_9	1	HH_260	2005-04-19	Throat	310	SDSE
NS4552	2_11	1	HH_260	2004-11-09	Throat	707	SDSE
NS4726	2_11	1	HH_536	2005-02-08	Throat	218	SDSE
NS4510	1_10	1	HH_236	2004-10-07	Throat	771	SDSE
NS5011	9_2	1	HH_302	2005-04-19	Throat	369	SDSE
NS3862	1_13	1	HH_225	2004-02-23	Throat	239	SDSE
NS4727	3_25	1	HH_237	2005-02-08	Throat	1094	SDSE
NS4511	1_10	1	HH_236	2004-10-07	Throat	772	SDSE
NS4512	1_10	1	HH_425	2004-10-07	Throat	304	SDSE
NS5013	1_5	1	HH_260	2005-04-19	Throat	780	SDSE
NS4513	3_26	1	HH_298	2004-10-04	Throat	34	SDSE
NS5015	1_26	1	HH_302	2005-04-19	Throat	884	SDSE
NS5017	3_2	1	HH_260	2005-04-19	Throat	1185	SDSE
NS4530	2_30	1	HH_224	2004-11-08	Throat	330	SDSE
NS4531	2_2	1	HH_338	2004-11-08	Throat	255	SDSE
NS3863	7_13	1	HH_225	2004-02-23	Throat	242	SDSE
NS5018	3_2	1	HH_260	2005-04-19	Throat	1186	SDSE
NS5019	1_19	1	HH_298	2005-04-20	Throat	21	SDSE
NS4534	8_5	1	HH_479	2004-11-08	Throat	180	SDSE
NS4554	1_26	1	HH_302	2004-11-10	Throat	3	SDSE
NS3864	1_13	1	HH_225	2004-02-23	Throat	245	SDSE
NS4556	1_10	1	HH_425	2004-11-10	Throat	51	SDSE
NS3872	2_5	1	HH_338	2004-02-24	Throat	255	SDSE
NS4758	10_11	3	HH_342	2005-02-14	Throat	632	SDSE
NS4557	4_13	1	HH_260	2004-11-10	Throat	26	SDSE
NS3875	4_13	1	HH_260	2004-02-25	Throat	26	SDSE
NS3879	4_13	1	HH_425	2004-02-25	Throat	50	SDSE
NS4572	4_2	3	HH_421	2004-11-17	Throat	820	SDSE
NS4765	4_11	3	HH_421	2005-02-14	Throat	949	SDSE
NS4573	4_5	3	HH_421	2004-11-17	Throat	931	SDSE
NS3881	3_9	1	HH_224	2004-02-25	Throat	271	SDSE
NS4574	4_11	3	HH_421	2004-11-17	Throat	932	SDSE
NS3882	1_9	1	HH_224	2004-02-25	Throat	275	SDSE
NS4767	9_11	3	HH_421	2005-02-14	Throat	951	SDSE
NS4768	1_11	3	HH_421	2005-02-14	Throat	1011	SDSE
NS4536	3_25	1	HH_224	2004-11-09	Throat	660	SDSE
NS4576	4_2	3	HH_539	2004-11-17	Throat	496	SDSE
NS3883	2_5	1	HH_224	2004-02-25	Throat	197	SDSE
NS3926	2_26	1	HH_220	2004-03-22	Throat	144	SDSE
NS4769	2_11	3	HH_433	2005-02-14	Throat	749	SDSE
NS4770	2_4	3	HH_421	2005-02-14	Throat	895	SDSE
NS3927	8_9	1	HH_220	2004-03-22	Throat	146	SDSE
NS4585	1_10	1	HH_224	2004-12-06	Throat	193	SDSE
NS3930	1_9	1	HH_224	2004-03-22	Throat	201	SDSE
NS3931	7_13	1	HH_225	2004-03-22	Throat	242	SDSE
NS4586	4_13	1	HH_224	2004-12-06	Throat	195	SDSE
NS4537	1_5	1	HH_260	2004-11-09	Throat	767	SDSE
NS4587	1_9	1	HH_224	2004-12-06	Throat	197	SDSE
NS3941	8_13	1	HH_263	2004-03-23	Throat	171	SDSE
NS4588	1_5	1	HH_225	2004-12-06	Throat	245	SDSE
NS4777	1_22	3	HH_471	2005-02-16	Throat	550	SDSE
NS3942	11_5	1	HH_338	2004-03-23	Throat	308	SDSE
NS4589	4_13	1	HH_260	2004-12-07	Throat	26	SDSE
NS5288	1_11	3	HH_437	2005-06-21	Throat	740	SDSE
NS5077	3_4	1	HH_225	2005-05-17	Throat	242	SDSE
NS5078	2_11	1	HH_403	2005-05-17	Throat	283	SDSE
NS5079	2_11	1	HH_425	2005-05-17	Throat	304	SDSE
NS5080	3_26	1	HH_225	2005-05-17	Throat	306	SDSE
NS5081	2_11	1	HH_237	2005-05-17	Throat	325	SDSE
NS5083	2_11	1	HH_425	2005-05-17	Throat	377	SDSE
NS5022	1_5	1	HH_536	2005-04-20	Throat	219	SDSE
NS5084	2_11	1	HH_425	2005-05-17	Throat	378	SDSE
NS5076	8_13	1	HH_225	2005-05-17	Throat	208	SDSE
NS5086	1_19	1	HH_366	2005-05-17	Throat	602	SDSE
NS5088	2_11	1	HH_479	2005-05-17	Throat	665	SDSE
NS5093	8_13	1	HH_260	2005-05-17	Throat	866	SDSE
NS5095	4_13	1	HH_260	2005-05-18	Throat	26	SDSE
NS5096	3_9	1	HH_263	2005-05-18	Throat	186	SDSE
NS5097	3_26	1	HH_536	2005-05-18	Throat	217	SDSE
NS5099	1_10	1	HH_338	2005-05-18	Throat	257	SDSE
NS5024	2_2	1	HH_338	2005-04-20	Throat	255	SDSE
NS5100	1_10	1	HH_338	2005-05-18	Throat	258	SDSE
NS5101	2_11	1	HH_338	2005-05-18	Throat	270	SDSE
NS5102	4_3	1	HH_338	2005-05-18	Throat	333	SDSE
NS5104	9_13	1	HH_236	2005-05-18	Throat	864	SDSE
NS5107	7_9	1	HH_260	2005-05-18	Throat	973	SDSE
NS5109	3_26	1	HH_260	2005-05-18	Throat	1220	SDSE
NS5110	3_26	1	HH_536	2005-05-18	Throat	214	SDSE
NS5111	3_2	1	HH_536	2005-05-18	Throat	218	SDSE
NS5113	4_4	1	HH_536	2005-05-18	Throat	789	SDSE
NS5114	3_26	1	HH_536	2005-05-18	Throat	789	SDSE
NS5120	9_5	3	HH_433	2005-05-24	Throat	724	SDSE
NS5122	5_11	3	HH_421	2005-05-24	Throat	895	SDSE
NS5123	2_11	3	NA	2005-05-24	Throat	918	SDSE
NS5129	5_3	3	HH_502	2005-05-25	Throat	967	SDSE
NS5130	2_11	3	HH_412	2005-05-24	Throat	935	SDSE
NS5132	6_11	3	HH_412	2005-05-24	Throat	809	SDSE
NS5133	7_11	3	HH_412	2005-05-24	Throat	1230	SDSE
NS5135	10_13	3	HH_421	2005-05-24	Throat	951	SDSE
NS5138	5_11	3	HH_437	2005-05-24	Throat	902	SDSE
NS5140	1_11	3	HH_437	2005-05-24	Throat	735	SDSE
NS5150	1_22	3	HH_419	2005-05-25	Throat	1239	SDSE
NS5253	1_26	1	HH_302	2005-06-06	Throat	3	SDSE
NS5256	3_26	1	HH_260	2005-06-07	Throat	1220	SDSE
NS5259	1_13	1	HH_338	2005-06-07	Throat	885	SDSE
NS5260	11_13	1	HH_220	2005-06-07	Throat	148	SDSE
NS5262	1_13	1	HH_425	2005-06-07	Throat	1176	SDSE
NS5276	2_11	3	HH_421	2005-06-20	Throat	800	SDSE
NS5277	2_11	3	HH_421	2005-06-20	Throat	814	SDSE
NS5286	5_11	3	HH_437	2005-06-21	Throat	610	SDSE
NS5035	2_11	3	HH_421	2005-04-26	Throat	814	SDSE
NS5037	10_2	3	HH_529	2005-04-27	Throat	853	SDSE
NS5038	1_22	3	HH_188	2005-04-28	Throat	562	SDSE
NS5039	12_13	3	HH_406	2005-04-28	Throat	1124	SDSE
NS5042	5_11	3	HH_437	2005-04-28	Throat	717	SDSE
NS5059	4_30	1	HH_302	2005-05-16	Throat	2	SDSE
NS5060	1_26	1	HH_302	2005-05-16	Throat	3	SDSE
NS5061	9_2	1	HH_302	2005-05-16	Throat	5	SDSE
NS5064	9_2	1	HH_343	2005-05-16	Throat	41	SDSE
NS5021	1_5	1	HH_536	2005-04-20	Throat	218	SDSE
NS5065	1_13	1	HH_343	2005-05-16	Throat	44	SDSE
NS5067	1_26	1	HH_302	2005-05-16	Throat	884	SDSE
NS5070	2_11	1	HH_425	2005-05-17	Throat	55	SDSE
NS5074	1_26	1	HH_338	2005-05-17	Throat	347	SDSE
NS5075	1_2	1	HH_366	2005-05-17	Throat	164	SDSE
NS4694	3_19	1	HH_224	2005-01-05	Left hand	204	SDSE
NS3712	1_31	1	HH_302	2003-08-06	Throat	6	SDSE
NS3713	1_21	1	HH_288	2003-08-06	Upper body	9	SDSE
NS3798	13_13	1	HH_220	2003-11-18	Throat	146	SDSE
NS3845	2_5	1	HH_224	2004-01-21	Throat	197	SDSE
NS3846	1_9	1	HH_224	2004-01-21	Throat	202	SDSE
NS3874	3_2	1	HH_536	2004-02-24	Throat	215	SDSE
NS3885	2_19	1	HH_536	2004-02-25	Throat	217	SDSE
NS3936	4_26	1	HH_302	2004-03-22	Throat	301	SDSE
NS3975	1_10	1	HH_338	2004-04-20	Throat	257	SDSE
NS3993	4_30	1	HH_394	2004-04-21	Throat	321	SDSE
NS4034	3_25	1	HH_338	2004-05-18	Right foot	279	SDSE
NS4054	1_7	1	HH_425	2004-05-20	Throat	68	SDSE
NS4148	8_11	3	HH_502	2004-07-20	Throat	478	SDSE
NS4151	12_5	3	HH_539	2004-07-20	Throat	442	SDSE
NS4186	5_2	1	HH_237	2004-07-28	Throat	340	SDSE
NS4336	6_13	3	HH_502	2004-09-15	Throat	480	SDSE
NS4490	2_11	1	HH_260	2004-10-05	Throat	707	SDSE
NS4566	2_21	3	NA	2004-11-16	Throat	896	SDSE
NS4567	4_9	3	NA	2004-11-16	Throat	921	SDSE
NS4575	2_4	3	HH_437	2004-11-17	Throat	740	SDSE
NS4599	1_10	1	HH_394	2004-12-08	Throat	260	SDSE
NS4648	1_22	3	HH_472	2004-12-13	Throat	834	SDSE
NS4703	10_5	3	HH_419	2005-01-19	Throat	1066	SDSE
NS4708	1_24	3	HH_419	2005-01-19	Right leg	470	SDSE
NS4722	1_10	1	HH_394	2005-02-08	Throat	323	SDSE
NS4760	6_2	3	HH_342	2005-02-14	Throat	1102	SDSE
NS4785	5_11	3	HH_437	2005-02-17	Throat	717	SDSE
NS4807	6_3	3	HH_421	2005-02-14	Throat	799	SDSE
NS5023	3_25	1	HH_237	2005-04-20	Throat	1094	SDSE
NS5033	5_4	3	HH_342	2005-04-26	Throat	1007	SDSE
NS5034	5_9	3	HH_402	2005-04-26	Throat	419	SDSE
NS5041	1_29	3	HH_437	2005-04-28	Throat	738	SDSE
NS5069	3_30	1	HH_425	2005-05-17	Throat	51	SDSE
NS5090	3_24	1	HH_237	2005-05-17	Throat	777	SDSE
NS5254	1_31	1	HH_298	2005-06-06	Throat	17	SDSE
NS5255	1_19	1	HH_298	2005-06-06	Throat	21	SDSE
NS5258	1_10	1	HH_338	2005-06-07	Throat	257	SDSE
NS5261	2_11	1	HH_425	2005-06-07	Throat	378	SDSE
NS5264	15_13	1	HH_220	2005-06-08	Throat	150	SDSE
NS5266	3_26	1	HH_225	2005-06-08	Throat	306	SDSE
NS5272	3_2	1	HH_260	2005-06-08	Left leg	1185	SDSE
NS5273	2_22	3	HH_419	2005-06-20	Throat	572	SDSE
NS5275	2_24	3	HH_421	2005-06-20	Throat	799	SDSE
NS5279	9_5	3	HH_421	2005-06-20	Throat	1011	SDSE
NS5105	7_2	1	HH_338	2005-05-18	Throat	882	SDSE
NS5283	7_3	3	HH_491	2005-06-21	Throat	645	SDSE
NS5285	4_25	3	HH_539	2005-06-21	Throat	1042	SDSE
NS5292	10_11	3	HH_472	2005-06-22	Throat	958	SDSE
NS5106	7_9	1	HH_260	2005-05-18	Throat	972	SDSE
NS5121	2_7	3	HH_529	2005-05-24	Throat	858	SDSE
NS5142	8_2	3	HH_188	2005-05-25	Throat	558	SDSE
NS5148	6_9	3	HH_486	2005-05-25	Throat	1198	SDSE
NS5153	2_13	3	HH_502	2005-05-25	Throat	478	SDSE
NS5155	5_11	3	HH_416	2005-05-25	Throat	1205	SDSE
NS3711	GL_39	1	HH_302	2003-08-06	Throat	6	pyo
NS3784	GL_4	1	HH_302	2003-11-17	Throat	2	pyo
NS3786	GL_2	1	HH_260	2003-11-17	Throat	26	pyo
NS3787	GL_31	1	HH_260	2003-11-17	Skin	28	pyo
NS3797	GL_4	1	HH_302	2003-11-18	Throat	15	pyo
NS3799	GL_42	1	HH_425	2003-11-18	Throat	49	pyo
NS3812	GL_38	1	HH_263	2003-12-05	Skin	170	pyo
NS3813	GL_38	1	HH_263	2003-12-05	Skin	170	pyo
NS3844	singleton_GL_46	1	HH_224	2004-01-21	Throat	501	pyo
NS3867	GL_4	1	HH_224	2004-02-24	Throat	203	pyo
NS3868	GL_4	1	HH_224	2004-02-24	Throat	205	pyo
NS3869	singleton_GL_16	1	HH_302	2004-02-24	Throat	1	pyo
NS3870	GL_34	1	HH_302	2004-02-24	Throat	41	pyo
NS3871	GL_15	1	HH_302	2004-02-24	Throat	252	pyo
NS3873	GL_4	1	HH_425	2004-02-24	Throat	54	pyo
NS3876	GL_4	1	HH_425	2004-02-25	Throat	154	pyo
NS3877	GL_4	1	HH_425	2004-02-25	Throat	269	pyo
NS3878	GL_23	1	HH_425	2004-02-25	Throat	48	pyo
NS3884	GL_34	1	HH_237	2004-02-25	Throat	277	pyo
NS3928	GL_35	1	HH_220	2004-03-22	Throat	150	pyo
NS3929	GL_4	1	HH_224	2004-03-22	Throat	193	pyo
NS3932	GL_15	1	HH_298	2004-03-22	Throat	20	pyo
NS3933	GL_4	1	HH_298	2004-03-22	Throat	32	pyo
NS3935	GL_34	1	HH_302	2004-03-22	Throat	223	pyo
NS3938	GL_18	1	HH_302	2004-03-22	Skin	222	pyo
NS3940	GL_2	1	HH_263	2004-03-23	Throat	172	pyo
NS3943	GL_4	1	HH_263	2004-03-23	Throat	187	pyo
NS3944	GL_17	1	HH_425	2004-03-23	Skin	54	pyo
NS3945	GL_17	1	HH_263	2004-03-23	Skin	171	pyo
NS3946	GL_17	1	HH_425	2004-03-23	Skin	305	pyo
NS3947	GL_34	1	HH_237	2004-03-24	Throat	276	pyo
NS3948	GL_34	1	HH_237	2004-03-24	Throat	277	pyo
NS3970	GL_34	1	HH_425	2004-04-19	Throat	64	pyo
NS3977	GL_4	1	HH_298	2004-04-20	Throat	32	pyo
NS3979	GL_15	1	HH_302	2004-04-20	Throat	222	pyo
NS3980	GL_34	1	HH_302	2004-04-20	Throat	250	pyo
NS3982	GL_31	1	HH_425	2004-04-20	Throat	232	pyo
NS3983	GL_12	1	HH_536	2004-04-20	Skin	217	pyo
NS3984	GL_2	1	HH_536	2004-04-20	Skin	217	pyo
NS3985	GL_12	1	HH_536	2004-04-20	Skin	217	pyo
NS3986	GL_23	1	HH_343	2004-04-20	Skin	44	pyo
NS3992	GL_15	1	HH_343	2004-04-21	Throat	210	pyo
NS3998	GL_17	1	HH_425	2004-04-21	Skin	56	pyo
NS3999	GL_23	1	HH_220	2004-04-21	Skin	148	pyo
NS4019	GL_2	1	HH_237	2004-05-18	Throat	278	pyo
NS4027	GL_35	1	HH_366	2004-05-18	Throat	164	pyo
NS4048	GL_31	1	HH_224	2004-05-20	Throat	189	pyo
NS4053	GL_17	1	HH_425	2004-05-20	Throat	48	pyo
NS4057	GL_60	1	HH_224	2004-05-20	Skin	309	pyo
NS4058	GL_60	1	HH_224	2004-05-20	Skin	372	pyo
NS4059	singleton_GL_61	1	HH_425	2004-05-20	Skin	305	pyo
NS4060	GL_23	1	HH_425	2004-05-20	Skin	378	pyo
NS4079	GL_57	3	HH_433	2004-06-18	Skin	427	pyo
NS4080	GL_27	3	HH_433	2004-06-18	Skin	427	pyo
NS4088	singleton_GL_64	1	HH_394	2004-06-23	Throat	324	pyo
NS4091	GL_60	1	HH_302	2004-06-24	Throat	250	pyo
NS4093	GL_58	1	HH_338	2004-06-22	Skin	270	pyo
NS4095	GL_31	1	HH_288	2004-06-23	Skin	9	pyo
NS4147	singleton_GL_45	3	HH_495	2004-07-20	Throat	342	pyo
NS4149	GL_35	3	HH_502	2004-07-20	Throat	490	pyo
NS4150	singleton_GL_66	3	HH_539	2004-07-20	Throat	12	pyo
NS4152	GL_53	3	HH_539	2004-07-20	Throat	499	pyo
NS4154	GL_8	3	HH_529	2004-07-20	Throat	508	pyo
NS4155	singleton_GL_62	3	HH_471	2004-07-21	Throat	1157	pyo
NS4157	GL_23	3	HH_433	2004-07-22	Skin	428	pyo
NS4179	GL_23	1	HH_224	2004-07-27	Throat	328	pyo
NS4180	GL_6	1	HH_298	2004-07-27	Throat	33	pyo
NS4185	GL_6	1	HH_260	2004-07-27	Throat	22	pyo
NS4189	GL_27	1	HH_263	2004-07-29	Throat	599	pyo
NS4192	GL_23	1	HH_225	2004-07-29	Skin	592	pyo
NS4198	GL_29	1	HH_220	2004-08-10	Skin	146	pyo
NS4199	GL_2	1	HH_536	2004-08-10	Skin	267	pyo
NS4249	GL_23	3	HH_342	2004-08-17	Throat	623	pyo
NS4250	GL_40	3	HH_342	2004-08-17	Throat	631	pyo
NS4251	GL_27	3	HH_491	2004-08-17	Throat	647	pyo
NS4252	GL_35	3	HH_491	2004-08-17	Throat	648	pyo
NS4256	GL_7	1	HH_302	2004-09-07	Throat	251	pyo
NS4257	GL_4	1	HH_338	2004-09-07	Throat	390	pyo
NS4259	singleton_GL_19	1	HH_338	2004-09-07	Throat	676	pyo
NS4261	GL_13	1	HH_338	2004-09-07	Throat	307	pyo
NS4263	GL_2	1	HH_425	2004-09-07	Throat	269	pyo
NS4265	GL_60	1	HH_479	2004-09-07	Throat	686	pyo
NS4266	GL_23	1	HH_260	2004-09-07	Skin	670	pyo
NS4267	GL_6	1	HH_237	2004-09-07	Skin	668	pyo
NS4268	GL_13	1	HH_302	2004-09-07	Skin	251	pyo
NS4269	GL_13	1	HH_302	2004-09-07	Skin	361	pyo
NS4271	GL_27	1	HH_338	2004-09-07	Skin	679	pyo
NS4275	GL_4	1	HH_263	2004-09-08	Throat	599	pyo
NS4278	GL_27	1	HH_343	2004-09-08	Throat	41	pyo
NS4280	GL_35	1	HH_425	2004-09-08	Throat	48	pyo
NS4281	singleton_GL_5	3	HH_437	2004-09-14	Throat	717	pyo
NS4282	GL_2	1	HH_479	2004-09-09	Throat	72	pyo
NS4286	GL_6	1	HH_343	2004-09-08	Skin	40	pyo
NS4287	singleton_GL_65	1	HH_479	2004-09-09	Skin	76	pyo
NS4289	GL_13	1	HH_479	2004-09-09	Skin	712	pyo
NS4337	GL_38	3	HH_502	2004-09-15	Skin	535	pyo
NS4491	GL_15	1	HH_260	2004-10-05	Throat	767	pyo
NS4492	GL_13	1	HH_263	2004-10-05	Throat	186	pyo
NS4495	GL_7	1	HH_302	2004-10-05	Throat	5	pyo
NS4496	GL_13	1	HH_288	2004-10-05	Throat	672	pyo
NS4499	GL_17	1	HH_237	2004-10-05	Throat	278	pyo
NS4500	GL_11	1	HH_237	2004-10-05	Throat	342	pyo
NS4501	GL_11	1	HH_260	2004-10-05	Skin	704	pyo
NS4502	GL_18	1	HH_288	2004-10-05	Skin	698	pyo
NS4503	GL_23	1	HH_366	2004-10-06	Skin	602	pyo
NS4504	GL_27	1	HH_302	2004-10-06	Skin	1	pyo
NS4505	GL_42	1	HH_220	2004-10-07	Skin	189	pyo
NS4506	singleton_GL_24	1	HH_236	2004-10-07	Skin	769	pyo
NS4507	GL_27	1	HH_298	2004-10-04	Skin	34	pyo
NS4508	GL_13	1	HH_366	2004-10-06	Throat	164	pyo
NS4515	GL_3	3	HH_437	2004-10-12	Throat	738	pyo
NS4517	GL_41	3	HH_421	2004-10-12	Skin	150	pyo
NS4532	singleton_GL_63	1	HH_338	2004-11-08	Throat	871	pyo
NS4540	GL_7	1	HH_479	2004-11-09	Throat	665	pyo
NS4545	GL_53	1	HH_220	2004-11-09	Throat	144	pyo
NS4547	GL_6	1	HH_236	2004-11-09	Throat	769	pyo
NS4549	GL_35	1	HH_403	2004-11-09	Throat	876	pyo
NS4555	GL_7	1	HH_425	2004-11-10	Throat	51	pyo
NS4558	GL_13	1	HH_403	2004-11-09	Skin	283	pyo
NS4559	GL_7	1	HH_425	2004-11-09	Skin	154	pyo
NS4560	GL_7	1	HH_425	2004-11-09	Skin	154	pyo
NS4561	GL_27	1	HH_298	2004-11-10	Skin	21	pyo
NS4562	GL_27	1	HH_298	2004-11-10	Skin	32	pyo
NS4563	GL_28	1	HH_302	2004-11-10	Skin	1	pyo
NS4564	GL_29	1	HH_536	2004-11-10	Skin	267	pyo
NS4565	GL_11	1	HH_237	2004-11-11	Skin	278	pyo
NS4568	GL_8	3	HH_491	2004-11-16	Skin	890	pyo
NS4569	GL_57	3	HH_421	2004-11-16	Skin	895	pyo
NS4571	GL_41	3	HH_421	2004-11-17	Skin	821	pyo
NS4593	GL_38	1	HH_536	2004-12-07	Throat	235	pyo
NS4594	GL_13	1	HH_536	2004-12-07	Throat	979	pyo
NS4608	GL_58	1	HH_425	2004-12-08	Throat	681	pyo
NS4609	GL_21	1	HH_425	2004-12-08	Throat	684	pyo
NS4612	GL_13	1	HH_225	2004-12-09	Throat	240	pyo
NS4613	GL_11	1	HH_225	2004-12-09	Throat	306	pyo
NS4618	singleton_GL_47	1	HH_479	2004-12-09	Throat	989	pyo
NS4620	GL_11	1	HH_237	2004-12-09	Throat	777	pyo
NS4621	GL_6	1	HH_237	2004-12-09	Throat	999	pyo
NS4622	GL_11	1	HH_288	2004-12-09	Throat	672	pyo
NS4624	GL_39	1	HH_298	2004-12-08	Skin	97	pyo
NS4625	GL_28	1	HH_302	2004-12-08	Skin	1	pyo
NS4626	GL_29	1	HH_302	2004-12-08	Skin	251	pyo
NS4627	GL_13	1	HH_536	2004-12-08	Skin	213	pyo
NS4628	GL_11	1	HH_237	2004-12-09	Skin	317	pyo
NS4629	GL_7	1	HH_237	2004-12-09	Skin	343	pyo
NS4630	GL_11	1	HH_237	2004-12-09	Skin	579	pyo
NS4631	GL_30	1	HH_237	2004-12-09	Skin	691	pyo
NS4632	GL_29	1	HH_288	2004-12-09	Skin	346	pyo
NS4633	GL_14	1	HH_288	2004-12-09	Skin	698	pyo
NS4634	GL_58	1	HH_288	2004-12-09	Skin	768	pyo
NS4635	GL_29	1	HH_288	2004-12-09	Skin	782	pyo
NS4636	GL_30	1	HH_479	2004-12-09	Skin	989	pyo
NS4642	GL_3	3	HH_342	2004-12-13	Throat	1106	pyo
NS4643	GL_3	3	HH_342	2004-12-13	Throat	1003	pyo
NS4644	GL_3	3	HH_342	2004-12-13	Throat	1007	pyo
NS4651	GL_3	3	HH_421	2004-12-13	Throat	1012	pyo
NS4656	GL_14	1	HH_298	2005-01-04	Throat	35	pyo
NS4658	GL_7	1	HH_425	2005-01-04	Throat	56	pyo
NS4660	GL_7	1	HH_224	2005-01-05	Throat	203	pyo
NS4663	GL_6	1	HH_260	2005-01-05	Throat	258	pyo
NS4675	GL_11	1	HH_338	2005-01-05	Throat	270	pyo
NS4678	GL_11	1	HH_338	2005-01-05	Throat	885	pyo
NS4689	GL_29	1	HH_224	2005-01-05	Skin	204	pyo
NS4690	GL_20	1	HH_288	2005-01-05	Skin	12	pyo
NS4691	GL_6	1	HH_479	2005-01-05	Skin	78	pyo
NS4692	GL_11	1	HH_263	2005-01-05	Skin	402	pyo
NS4696	GL_57	3	HH_342	2005-01-17	Throat	622	pyo
NS4697	GL_3	3	HH_402	2005-01-17	Throat	704	pyo
NS4699	GL_3	3	HH_433	2005-01-18	Throat	566	pyo
NS4701	GL_10	3	HH_421	2005-01-18	Throat	950	pyo
NS4702	GL_3	3	HH_471	2005-01-18	Throat	1017	pyo
NS4706	GL_9	3	HH_539	2005-01-20	Throat	1082	pyo
NS4707	GL_57	3	HH_406	2005-01-18	Skin	806	pyo
NS4709	GL_9	3	HH_539	2005-01-19	Skin	570	pyo
NS4710	GL_27	1	HH_302	2005-02-07	Throat	6	pyo
NS4713	GL_30	1	HH_237	2005-02-08	Throat	777	pyo
NS4716	GL_58	1	HH_260	2005-02-08	Throat	26	pyo
NS4720	GL_13	1	HH_343	2005-02-08	Throat	43	pyo
NS4724	GL_6	1	HH_479	2005-02-08	Throat	74	pyo
NS4740	GL_13	1	HH_224	2005-02-09	Throat	203	pyo
NS4743	GL_52	1	HH_394	2005-02-09	Throat	176	pyo
NS4744	GL_52	1	HH_394	2005-02-09	Throat	371	pyo
NS4745	GL_21	1	HH_236	2005-02-08	Skin	796	pyo
NS4746	GL_30	1	HH_479	2005-02-08	Skin	665	pyo
NS4747	GL_54	1	HH_536	2005-02-08	Skin	789	pyo
NS4748	GL_14	1	HH_288	2005-02-10	Skin	781	pyo
NS4749	GL_54	1	HH_536	2005-02-10	Skin	217	pyo
NS4752	GL_6	1	HH_479	2005-02-10	Throat	180	pyo
NS4755	GL_54	1	HH_536	2005-02-10	Throat	217	pyo
NS4761	GL_51	3	HH_421	2005-02-14	Throat	800	pyo
NS4762	GL_1	3	HH_421	2005-02-14	Throat	817	pyo
NS4763	GL_1	3	HH_421	2005-02-14	Throat	820	pyo
NS4764	GL_51	3	HH_421	2005-02-14	Throat	946	pyo
NS4766	GL_56	3	HH_421	2005-02-14	Skin	951	pyo
NS4772	GL_3	3	HH_421	2005-02-14	Throat	799	pyo
NS4773	GL_3	3	HH_421	2005-02-14	Throat	1011	pyo
NS4774	GL_1	3	HH_471	2005-02-15	Throat	1103	pyo
NS4776	GL_1	3	HH_188	2005-02-16	Throat	564	pyo
NS4778	GL_59	3	HH_402	2005-02-17	Throat	1121	pyo
NS4780	GL_1	3	HH_406	2005-02-17	Throat	1124	pyo
NS4782	GL_1	3	HH_433	2005-02-17	Throat	425	pyo
NS4788	singleton_GL_32	3	HH_491	2005-02-17	Throat	751	pyo
NS4790	GL_1	3	HH_529	2005-02-17	Throat	761	pyo
NS4791	GL_1	3	HH_529	2005-02-17	Throat	852	pyo
NS4792	GL_1	3	HH_416	2005-02-17	Throat	1139	pyo
NS4794	singleton_GL_43	3	HH_342	2005-02-14	Skin	1106	pyo
NS4795	GL_1	3	HH_539	2005-02-15	Skin	444	pyo
NS4796	GL_1	3	HH_539	2005-02-15	Skin	445	pyo
NS4797	GL_27	3	HH_421	2005-02-15	Skin	893	pyo
NS4798	GL_1	3	NA	2005-02-15	Skin	1110	pyo
NS4800	GL_8	3	HH_486	2005-02-16	Skin	1118	pyo
NS4801	GL_1	3	HH_539	2005-02-16	Skin	528	pyo
NS4802	GL_9	3	HH_539	2005-02-16	Skin	1141	pyo
NS4803	GL_1	3	HH_406	2005-02-17	Skin	1054	pyo
NS4804	GL_40	3	HH_433	2005-02-17	Skin	270	pyo
NS4805	GL_1	3	HH_491	2005-02-17	Skin	645	pyo
NS4806	GL_1	3	HH_529	2005-02-17	Skin	761	pyo
NS4818	GL_54	1	HH_220	2005-03-07	Throat	145	pyo
NS4820	GL_13	1	HH_224	2005-03-08	Throat	189	pyo
NS4825	GL_20	1	HH_425	2005-03-08	Throat	154	pyo
NS4828	GL_1	1	HH_366	2005-03-08	Throat	162	pyo
NS4830	GL_14	1	HH_236	2005-03-08	Skin	864	pyo
NS4994	GL_1	1	HH_536	2005-04-18	Throat	217	pyo
NS4995	GL_1	1	HH_425	2005-04-18	Throat	229	pyo
NS4998	GL_1	1	HH_536	2005-04-20	Throat	598	pyo
NS4999	GL_14	1	HH_224	2005-04-18	Throat	658	pyo
NS5000	GL_1	1	HH_536	2005-04-18	Throat	789	pyo
NS5002	GL_1	1	HH_425	2005-04-18	Throat	1175	pyo
NS5005	GL_13	1	HH_224	2005-04-19	Throat	189	pyo
NS5012	GL_1	1	HH_343	2005-04-19	Throat	395	pyo
NS5014	GL_1	1	HH_343	2005-04-19	Throat	770	pyo
NS5016	GL_1	1	HH_260	2005-04-19	Throat	1183	pyo
NS5020	GL_1	1	HH_536	2005-04-20	Throat	216	pyo
NS5025	singleton_GL_44	1	HH_343	2005-04-20	Throat	970	pyo
NS5026	GL_55	1	HH_260	2005-04-19	Skin	310	pyo
NS5027	GL_21	1	HH_425	2005-04-19	Skin	684	pyo
NS5028	GL_1	1	HH_260	2005-04-19	Skin	1183	pyo
NS5029	GL_13	1	HH_394	2005-04-20	Skin	320	pyo
NS5030	GL_1	1	HH_288	2005-04-20	Skin	768	pyo
NS5031	GL_1	1	HH_479	2005-04-20	Skin	1158	pyo
NS5032	GL_1	1	HH_479	2005-04-20	Skin	1158	pyo
NS5036	GL_59	3	HH_471	2005-04-26	Throat	1193	pyo
NS5040	GL_10	3	HH_437	2005-04-28	Throat	738	pyo
NS5043	GL_1	3	HH_486	2005-04-29	Throat	758	pyo
NS5044	GL_1	3	HH_486	2005-04-29	Throat	1045	pyo
NS5046	GL_35	3	HH_529	2005-04-27	Throat	1201	pyo
NS5048	GL_1	3	HH_486	2005-04-28	Throat	1049	pyo
NS5049	GL_1	3	NA	2005-04-27	Skin	925	pyo
NS5050	GL_9	3	NA	2005-04-27	Skin	926	pyo
NS5063	GL_1	1	HH_343	2005-05-16	Throat	40	pyo
NS5066	GL_22	1	HH_343	2005-05-16	Throat	45	pyo
NS5068	GL_7	1	HH_425	2005-05-17	Throat	48	pyo
NS5071	GL_1	1	HH_425	2005-05-17	Throat	57	pyo
NS5072	GL_1	1	HH_425	2005-05-17	Throat	69	pyo
NS5073	GL_49	1	HH_220	2005-05-17	Throat	148	pyo
NS5082	GL_7	1	HH_237	2005-05-17	Throat	340	pyo
NS5085	GL_20	1	HH_366	2005-05-17	Throat	600	pyo
NS5087	GL_49	1	HH_224	2005-05-17	Throat	657	pyo
NS5089	GL_1	1	HH_237	2005-05-17	Throat	691	pyo
NS5092	GL_1	1	HH_338	2005-05-17	Throat	871	pyo
NS5094	GL_1	1	HH_237	2005-05-17	Throat	999	pyo
NS5098	GL_6	1	HH_338	2005-05-18	Throat	254	pyo
NS5103	GL_1	1	HH_338	2005-05-18	Throat	869	pyo
NS5108	GL_55	1	HH_260	2005-05-18	Throat	1184	pyo
NS5115	GL_22	1	HH_536	2005-05-18	Throat	979	pyo
NS5116	GL_22	1	HH_237	2005-05-17	Skin	1092	pyo
NS5117	GL_21	1	HH_288	2005-05-18	Skin	8	pyo
NS5118	GL_9	1	HH_536	2005-05-18	Skin	789	pyo
NS5119	GL_1	3	HH_419	2005-05-24	Throat	466	pyo
NS5124	GL_35	3	HH_421	2005-05-24	Throat	1062	pyo
NS5125	GL_1	3	HH_188	2005-05-24	Throat	1112	pyo
NS5126	GL_3	3	HH_188	2005-05-24	Throat	1227	pyo
NS5127	GL_3	3	HH_342	2005-05-24	Throat	626	pyo
NS5128	GL_48	3	HH_433	2005-05-24	Throat	1004	pyo
NS5131	GL_37	3	HH_412	2005-05-24	Throat	938	pyo
NS5134	GL_36	3	HH_421	2005-05-24	Throat	952	pyo
NS5136	singleton_GL_25	3	HH_437	2005-05-24	Throat	736	pyo
NS5137	GL_36	3	HH_437	2005-05-24	Throat	738	pyo
NS5139	GL_10	3	HH_437	2005-05-24	Throat	737	pyo
NS5141	GL_10	3	HH_437	2005-05-24	Throat	1232	pyo
NS5143	GL_36	3	HH_402	2005-05-25	Throat	417	pyo
NS5144	GL_10	3	HH_471	2005-05-25	Throat	1103	pyo
NS5145	singleton_GL_33	3	HH_471	2005-05-25	Throat	538	pyo
NS5146	GL_59	3	HH_471	2005-05-25	Throat	1193	pyo
NS5147	GL_1	3	HH_486	2005-05-25	Throat	655	pyo
NS5149	GL_1	3	HH_491	2005-05-25	Throat	890	pyo
NS5151	GL_1	3	HH_433	2005-05-25	Throat	743	pyo
NS5152	GL_22	3	HH_495	2005-05-25	Throat	451	pyo
NS5154	GL_3	3	HH_416	2005-05-25	Throat	1138	pyo
NS5156	GL_1	3	HH_416	2005-05-25	Throat	1205	pyo
NS5157	GL_36	3	HH_437	2005-05-24	Skin	736	pyo
NS5159	GL_10	3	HH_437	2005-05-24	Skin	1231	pyo
NS5160	GL_10	3	HH_402	2005-05-25	Skin	417	pyo
NS5161	GL_10	3	HH_402	2005-05-25	Skin	417	pyo
NS5162	GL_10	3	HH_402	2005-05-25	Skin	417	pyo
NS5163	GL_10	3	HH_402	2005-05-25	Skin	418	pyo
NS5257	GL_22	1	HH_225	2005-06-07	Throat	396	pyo
NS5265	GL_22	1	HH_225	2005-06-08	Throat	240	pyo
NS5267	singleton_GL_26	1	HH_403	2005-06-08	Throat	228	pyo
NS5268	GL_1	1	HH_260	2005-06-08	Throat	1185	pyo
NS5269	GL_13	1	HH_338	2005-06-07	Skin	389	pyo
NS5270	GL_1	1	HH_260	2005-06-08	Skin	1185	pyo
NS5271	GL_1	1	HH_260	2005-06-08	Skin	1185	pyo
NS5274	GL_56	3	HH_421	2005-06-20	Throat	799	pyo
NS5278	GL_1	3	HH_421	2005-06-20	Throat	820	pyo
NS5280	GL_10	3	HH_433	2005-06-21	Throat	430	pyo
NS5281	GL_56	3	HH_437	2005-06-21	Throat	736	pyo
NS5284	GL_8	3	HH_495	2005-06-21	Throat	844	pyo
NS5289	GL_3	3	HH_342	2005-06-21	Throat	626	pyo
NS5290	GL_37	3	HH_342	2005-06-21	Throat	1005	pyo
NS5291	GL_1	3	HH_342	2005-06-21	Throat	1100	pyo
NS5293	GL_56	3	HH_188	2005-06-22	Throat	956	pyo
NS5294	GL_9	3	NA	2005-06-20	Skin	1238	pyo
NS5295	GL_9	3	NA	2005-06-20	Skin	1109	pyo
NS5296	GL_37	3	HH_486	2005-06-22	Skin	654	pyo

## Sheet: Fig.5
Strain	MGE	Community	Household	emm	MLST	Transmission_cluster	Genome_sequence_cluster	Species
34926_1_114	phi1207.3	Community_1	HH_479	stG4831.0	75	14_13	13	SDSE
34926_1_142	phi1207.3	Community_1	HH_425	stG4831.0	75	1_13	13	SDSE
34926_1_192	phi1207.3	Community_1	HH_425	stC74A.0	29	1_3	3	SDSE
34926_1_257	phi1207.3	Community_1	HH_343	stG4831.0	75	1_13	13	SDSE
34926_1_278	phi1207.3	Community_1	HH_425	stC74A.0	29	2_3	3	SDSE
34926_1_27	phi1207.3	Community_1	HH_343	stG4831.0	75	1_13	13	SDSE
34926_1_313	phi1207.3	Community_1	HH_403	stC74A.0	29	3_3	3	SDSE
34926_1_323	phi1207.3	Community_1	HH_260	stG4831.0	75	1_13	13	SDSE
34926_1_330	phi1207.3	Community_1	HH_343	stG4831.0	75	1_13	13	SDSE
34926_1_35	phi1207.3	Community_1	HH_225	stG4831.0	75	1_13	13	SDSE
34926_1_37	phi1207.3	Community_1	HH_225	stG4831.0	75	7_13	13	SDSE
34926_1_43	phi1207.3	Community_1	HH_225	stG4831.0	75	1_13	13	SDSE
34926_1_86	phi1207.3	Community_1	HH_225	stG4831.0	75	7_13	13	SDSE
34926_7_167	phi1207.3	Community_1	HH_338	stC74A.0	29	4_3	3	SDSE
34926_7_173	phi1207.3	Community_1	HH_236	stG4831.0	75	9_13	13	SDSE
34926_7_275	phi1207.3	Community_1	HH_338	stG4831.0	75	1_13	13	SDSE
34926_7_278	phi1207.3	Community_1	HH_220	stG4831.0	75	11_13	13	SDSE
34926_7_281	phi1207.3	Community_1	HH_425	stG4831.0	75	1_13	13	SDSE
7229_8_95	phi1207.3	Community_3	HH_437	stC2SK.1	135	1_29	29	SDSE
7622_6_14	phi1207.3	Community_1	HH_220	stG4831.0	75	15_13	13	SDSE
34926_1_119	phi1207.3	Community_1	HH_224	stG6792.0	4	2_9	9	SDSE
34926_1_11	phi1207.3	Community_1	HH_237	stC5344.1	172	1_19	19	SDSE
34926_1_151	phi1207.3	Community_1	HH_536	stC5344.1	172	2_19	19	SDSE
34926_1_211	phi1207.3	Community_1	HH_536	stC5344.1	172	1_19	19	SDSE
34926_1_314	phi1207.3	Community_1	HH_237	stC5344.1	172	1_19	19	SDSE
34926_1_374	phi1207.3	Community_1	HH_298	stC5344.1	172	1_19	19	SDSE
34926_7_126	phi1207.3	Community_1	HH_366	stC5344.1	172	1_19	19	SDSE
35193_4_134	phi1207.3	Community_1	HH_224	stC5344.1	172	3_19	19	SDSE
7229_8_65	phi1207.3	Community_1	HH_536	stC5344.1	172	2_19	19	SDSE
7622_6_11	phi1207.3	Community_1	HH_298	stC5344.1	172	1_19	19	SDSE
34926_7_83	phi1207.3	Community_1	HH_343	stG4831.0	75	1_13	13	SDSE
NS3871	phi1207.3	Community_1	HH_302	emm58.8	549	GL_15	191	pyo
NS3932	phi1207.3	Community_1	HH_298	emm58.8	549	GL_15	191	pyo
NS3979	phi1207.3	Community_1	HH_302	emm58.8	549	GL_15	191	pyo
NS3992	phi1207.3	Community_1	HH_343	emm58.8	549	GL_15	191	pyo
NS4491	phi1207.3	Community_1	HH_260	emm58.8	549	GL_15	191	pyo
34926_1_339	phi_MGAS5005.3	Community_1	HH_260	stG6792.0	4	7_9	9	SDSE
34926_1_137	phi_MGAS5005.3	Community_1	HH_263	stG6792.0	4	3_9	9	SDSE
34926_1_178	phi_MGAS5005.3	Community_1	HH_263	stG6792.0	4	3_9	9	SDSE
34926_1_206	phi_MGAS5005.3	Community_1	HH_263	stG6792.0	4	3_9	9	SDSE
34926_1_228	phi_MGAS5005.3	Community_1	HH_263	stG6792.0	4	3_9	9	SDSE
34926_1_233	phi_MGAS5005.3	Community_1	HH_263	stG6792.0	4	3_9	9	SDSE
34926_1_317	phi_MGAS5005.3	Community_1	HH_237	stG6792.0	4	7_9	9	SDSE
34926_1_322	phi_MGAS5005.3	Community_1	HH_237	stG6792.0	4	7_9	9	SDSE
34926_1_325	phi_MGAS5005.3	Community_1	HH_263	stG6792.0	4	3_9	9	SDSE
34926_1_63	phi_MGAS5005.3	Community_1	HH_224	stG6792.0	4	3_9	9	SDSE
34926_7_152	phi_MGAS5005.3	Community_1	HH_263	stG6792.0	4	3_9	9	SDSE
34926_7_174	phi_MGAS5005.3	Community_1	HH_260	stG6792.0	4	7_9	9	SDSE
7229_8_94	phi_MGAS5005.3	Community_3	HH_402	stG6792.0	4	5_9	9	SDSE
7622_6_3	phi_MGAS5005.3	Community_1	HH_260	stG6792.0	4	7_9	9	SDSE
34926_1_47	phi_MGAS5005.3	Community_3	HH_342	stC1400.0	66	10_11	11	SDSE
7622_6_22	phi_MGAS5005.3	Community_3	HH_472	stC1400.0	66	10_11	11	SDSE
NS4515	phi_MGAS5005.3	Community_3	HH_437	emm1.0	28	GL_3	2	pyo
NS4642	phi_MGAS5005.3	Community_3	HH_342	emm1.0	28	GL_3	2	pyo
NS4643	phi_MGAS5005.3	Community_3	HH_342	emm1.0	28	GL_3	2	pyo
NS4644	phi_MGAS5005.3	Community_3	HH_342	emm1.0	28	GL_3	2	pyo
NS4651	phi_MGAS5005.3	Community_3	HH_421	emm1.0	28	GL_3	2	pyo
NS4697	phi_MGAS5005.3	Community_3	HH_402	emm1.0	28	GL_3	2	pyo
NS4699	phi_MGAS5005.3	Community_3	HH_433	emm1.0	28	GL_3	2	pyo
NS4702	phi_MGAS5005.3	Community_3	HH_471	emm1.0	28	GL_3	2	pyo
NS4772	phi_MGAS5005.3	Community_3	HH_421	emm1.0	28	GL_3	2	pyo
NS4773	phi_MGAS5005.3	Community_3	HH_421	emm1.0	28	GL_3	2	pyo
NS5126	phi_MGAS5005.3	Community_3	HH_188	emm1.0	28	GL_3	2	pyo
NS5127	phi_MGAS5005.3	Community_3	HH_342	emm1.0	28	GL_3	2	pyo
NS5154	phi_MGAS5005.3	Community_3	HH_416	emm1.0	28	GL_3	2	pyo
NS5289	phi_MGAS5005.3	Community_3	HH_342	emm1.0	28	GL_3	2	pyo
34926_1_121	ICE-like	Community_1	HH_302	stGROBN.0	141	1_31	31	SDSE
34926_1_209	ICE-like	Community_1	HH_302	stGROBN.0	141	1_31	31	SDSE
34926_1_219	ICE-like	Community_1	HH_298	stGROBN.0	141	1_31	31	SDSE
7229_8_59	ICE-like	Community_1	HH_302	stGROBN.0	141	1_31	31	SDSE
7622_6_10	ICE-like	Community_1	HH_298	stGROBN.0	141	1_31	31	SDSE
7229_8_87	ICE-like	Community_3	HH_419	stCNSRT2.0	136	1_24	24	SDSE
7622_6_18	ICE-like	Community_3	HH_421	stCNSRT2.0	136	2_24	24	SDSE
7622_6_1	ICE-like	Community_1	HH_237	stCNSRT2.0	136	3_24	24	SDSE
NS4154	ICE-like	Community_3	HH_529	emm97.1	216	GL_8	77	pyo
NS4568	ICE-like	Community_3	HH_491	emm97.1	216	GL_8	77	pyo
NS4800	ICE-like	Community_3	HH_486	emm97.1	216	GL_8	77	pyo
NS5284	ICE-like	Community_3	HH_495	emm97.1	216	GL_8	77	pyo

## Sheet: Supp.Fig.1
Community	Date	SDSE_isolates
1	2003-08-06	0
1	2003-11-17	0
1	2004-01-22	0
1	2004-02-24	0
1	2004-03-22	0
1	2004-04-20	0
1	2004-05-18	0
1	2004-07-27	0
1	2004-10-05	0
1	2004-11-10	0
1	2004-12-08	0
1	2005-02-08	0
1	2005-03-07	0
1	2005-04-19	0
1	2005-06-06	0
1	2003-08-06	0
1	2003-09-30	0
1	2003-11-17	0
1	2004-01-22	0
1	2004-02-24	0
1	2004-04-20	0
1	2004-05-18	0
1	2004-06-24	0
1	2004-07-27	0
1	2004-09-07	0
1	2004-10-05	0
1	2004-11-10	0
1	2004-12-08	0
1	2005-01-04	0
1	2005-02-08	0
1	2005-03-07	0
1	2005-05-16	1
1	2005-06-06	0
1	2003-08-06	0
1	2003-09-30	0
1	2003-11-17	0
1	2004-01-22	0
1	2004-02-24	0
1	2004-03-22	0
1	2004-04-20	0
1	2004-05-18	0
1	2004-07-27	0
1	2004-09-07	0
1	2004-10-05	0
1	2004-11-10	1
1	2004-12-08	0
1	2005-01-04	1
1	2005-02-07	0
1	2005-03-07	0
1	2005-04-19	1
1	2005-05-16	1
1	2005-06-06	1
1	2003-08-06	0
1	2003-09-30	0
1	2003-11-17	0
1	2004-03-22	0
1	2004-04-20	0
1	2004-05-18	0
1	2004-07-27	0
1	2004-09-07	0
1	2004-10-05	0
1	2004-11-10	0
1	2004-12-08	0
1	2005-01-04	0
1	2005-02-07	0
1	2005-03-07	0
1	2005-05-16	0
1	2003-08-06	0
1	2003-09-30	0
1	2003-11-17	0
1	2004-02-24	0
1	2004-03-22	0
1	2004-04-20	0
1	2004-05-18	0
1	2004-07-27	0
1	2004-09-07	0
1	2004-10-05	0
1	2004-11-10	0
1	2004-12-08	0
1	2005-01-04	0
1	2005-02-07	0
1	2005-03-07	0
1	2005-04-19	0
1	2005-05-16	1
1	2005-06-06	0
1	2003-08-06	1
1	2003-09-30	0
1	2004-04-20	1
1	2005-02-07	0
1	2005-06-06	0
1	2003-08-06	0
1	2004-05-19	0
1	2004-06-24	0
1	2003-08-06	0
1	2003-09-30	0
1	2003-11-18	0
1	2004-02-25	0
1	2004-03-22	0
1	2004-04-20	0
1	2004-05-19	0
1	2004-06-23	0
1	2004-07-28	0
1	2004-09-08	0
1	2004-10-05	0
1	2004-12-08	0
1	2005-02-08	0
1	2005-03-08	0
1	2005-04-18	0
1	2005-05-18	0
1	2003-08-06	1
1	2003-09-30	0
1	2003-11-18	0
1	2004-02-25	0
1	2004-03-22	0
1	2004-04-20	0
1	2004-05-19	0
1	2004-06-23	0
1	2004-07-28	0
1	2004-09-08	0
1	2004-09-09	0
1	2004-10-05	0
1	2004-11-09	0
1	2004-12-08	0
1	2005-01-05	0
1	2005-02-08	0
1	2005-03-08	0
1	2005-04-18	0
1	2005-05-18	0
1	2003-08-06	0
1	2003-08-06	0
1	2005-03-08	1
1	2003-08-06	0
1	2003-09-30	0
1	2004-02-25	0
1	2004-05-19	0
1	2004-07-28	0
1	2004-09-08	0
1	2005-01-05	0
1	2003-08-07	0
1	2004-03-22	0
1	2004-04-20	0
1	2004-05-18	0
1	2004-07-27	0
1	2005-02-07	0
1	2003-08-07	0
1	2003-09-30	0
1	2004-03-22	0
1	2004-05-19	0
1	2005-01-04	0
1	2003-08-07	0
1	2003-11-18	0
1	2004-03-22	0
1	2004-05-18	0
1	2004-12-08	0
1	2005-03-07	0
1	2005-04-19	0
1	2005-05-16	0
1	2003-08-07	0
1	2003-09-30	0
1	2003-11-19	0
1	2004-02-23	0
1	2004-03-22	0
1	2004-04-20	0
1	2004-05-18	0
1	2004-06-23	0
1	2004-09-07	0
1	2004-10-04	0
1	2005-01-04	0
1	2005-03-07	0
1	2005-05-16	0
1	2003-08-07	0
1	2003-09-30	0
1	2003-11-19	0
1	2003-12-05	0
1	2004-02-23	0
1	2004-03-22	0
1	2004-04-20	0
1	2004-05-18	0
1	2004-06-23	0
1	2004-09-07	0
1	2004-10-04	0
1	2004-11-10	0
1	2004-12-08	0
1	2005-01-04	0
1	2005-02-07	0
1	2005-03-07	0
1	2005-04-20	0
1	2005-05-16	1
1	2005-06-06	1
1	2003-08-07	0
1	2003-09-30	0
1	2003-11-19	0
1	2003-12-05	0
1	2004-02-23	0
1	2004-03-22	0
1	2004-04-20	0
1	2004-05-18	0
1	2004-06-23	0
1	2004-07-27	0
1	2004-07-29	0
1	2004-09-29	0
1	2004-09-07	0
1	2004-10-04	0
1	2004-11-10	0
1	2004-12-08	0
1	2005-01-04	0
1	2005-02-07	0
1	2005-05-16	0
1	2005-06-06	0
1	2003-08-07	0
1	2003-09-30	0
1	2003-11-19	0
1	2003-12-05	0
1	2004-02-23	0
1	2004-03-22	0
1	2004-04-19	0
1	2004-05-18	0
1	2004-06-23	0
1	2004-07-27	0
1	2004-09-07	0
1	2004-10-04	0
1	2004-11-10	0
1	2005-01-04	0
1	2005-02-07	0
1	2005-03-08	0
1	2005-05-16	0
1	2005-06-06	0
1	2003-08-07	0
1	2003-09-30	0
1	2003-11-19	0
1	2004-01-22	0
1	2004-02-23	0
1	2004-03-22	0
1	2004-04-20	0
1	2004-05-18	0
1	2004-06-23	0
1	2004-09-07	0
1	2004-10-04	0
1	2005-01-04	0
1	2005-03-07	0
1	2003-12-05	0
1	2004-02-23	0
1	2004-03-22	0
1	2004-04-19	0
1	2004-05-18	0
1	2004-06-23	0
1	2004-07-27	0
1	2004-09-07	0
1	2004-10-04	1
1	2004-11-10	0
1	2005-01-04	0
1	2005-02-07	0
1	2005-03-08	0
1	2005-04-20	1
1	2005-06-06	1
1	2003-08-07	0
1	2003-11-17	0
1	2004-01-22	0
1	2004-03-23	0
1	2004-04-20	0
1	2004-05-19	0
1	2004-06-23	0
1	2004-07-27	0
1	2004-12-07	0
1	2005-01-05	0
1	2005-04-19	1
1	2005-05-18	0
1	2005-06-07	0
1	2003-08-07	0
1	2003-11-17	0
1	2004-01-22	0
1	2004-03-23	0
1	2004-04-20	0
1	2004-05-19	0
1	2004-06-23	0
1	2004-07-28	0
1	2004-11-11	0
1	2004-12-07	0
1	2005-01-05	0
1	2005-03-07	0
1	2005-04-19	0
1	2005-06-07	0
1	2003-08-07	0
1	2003-10-01	0
1	2003-11-17	0
1	2004-01-22	0
1	2004-04-20	0
1	2004-06-23	0
1	2005-04-19	0
1	2003-08-07	0
1	2003-10-01	0
1	2003-11-17	0
1	2004-01-22	0
1	2004-06-23	0
1	2005-04-20	0
1	2003-08-07	0
1	2003-10-01	0
1	2003-11-17	0
1	2004-02-25	1
1	2004-03-23	0
1	2004-04-19	0
1	2004-07-28	0
1	2004-10-05	0
1	2004-11-10	1
1	2004-12-07	1
1	2005-02-08	0
1	2005-05-18	1
1	2003-08-07	0
1	2003-11-17	0
1	2004-03-23	0
1	2004-05-19	0
1	2004-06-23	0
1	2005-01-05	0
1	2005-04-19	0
1	2005-05-18	0
1	2005-06-07	0
1	2003-08-07	0
1	2003-11-17	0
1	2004-03-23	0
1	2004-04-21	0
1	2004-05-19	0
1	2005-01-05	0
1	2005-03-07	0
1	2005-05-18	0
1	2005-06-07	0
1	2003-09-30	0
1	2003-11-18	0
1	2004-02-25	0
1	2004-03-22	0
1	2004-04-21	0
1	2004-10-05	0
1	2005-02-08	0
1	2003-09-30	0
1	2004-03-22	0
1	2004-06-23	0
1	2004-09-07	0
1	2004-10-04	0
1	2004-11-10	0
1	2005-01-04	0
1	2005-02-07	0
1	2005-03-07	0
1	2005-05-16	0
1	2005-06-06	0
1	2003-09-30	0
1	2003-11-19	0
1	2003-12-05	0
1	2004-02-23	0
1	2004-03-22	0
1	2004-04-20	0
1	2004-05-18	0
1	2004-06-23	0
1	2004-07-27	0
1	2004-09-07	0
1	2004-10-04	0
1	2004-11-10	0
1	2004-12-08	0
1	2005-01-04	0
1	2005-02-07	0
1	2005-03-07	0
1	2005-04-20	0
1	2005-05-16	0
1	2003-09-30	0
1	2004-02-23	0
1	2004-04-19	0
1	2004-06-23	0
1	2004-07-27	0
1	2004-11-09	0
1	2004-11-10	0
1	2004-12-08	0
1	2005-01-04	0
1	2005-02-07	0
1	2005-04-20	0
1	2005-05-16	0
1	2005-06-06	0
1	2003-09-30	0
1	2004-02-23	0
1	2004-03-22	0
1	2004-04-19	0
1	2004-05-20	0
1	2004-06-23	1
1	2004-07-27	0
1	2004-09-07	0
1	2004-10-04	1
1	2004-11-09	0
1	2004-11-10	0
1	2004-12-08	0
1	2005-01-04	0
1	2005-02-07	0
1	2005-03-08	0
1	2005-04-18	0
1	2005-05-16	0
1	2005-06-06	0
1	2003-09-30	0
1	2003-11-19	0
1	2004-02-23	0
1	2004-03-22	0
1	2004-05-18	0
1	2004-06-23	0
1	2004-09-07	0
1	2004-10-04	0
1	2004-11-10	0
1	2004-12-08	0
1	2005-01-04	0
1	2005-02-07	0
1	2005-03-07	0
1	2005-04-20	0
1	2005-05-16	0
1	2005-06-06	0
1	2003-09-30	0
1	2004-02-23	0
1	2004-03-22	0
1	2004-05-18	0
1	2004-06-23	0
1	2004-07-27	0
1	2004-09-07	0
1	2004-10-04	0
1	2004-11-09	1
1	2005-01-04	0
1	2005-02-07	0
1	2005-03-07	0
1	2005-04-20	0
1	2005-05-16	0
1	2005-06-06	0
1	2003-11-19	0
1	2003-10-01	0
1	2004-01-21	0
1	2004-02-23	0
1	2004-03-22	0
1	2004-04-21	0
1	2004-06-22	0
1	2004-08-11	0
1	2004-09-08	0
1	2004-10-06	0
1	2004-11-09	0
1	2004-12-07	0
1	2005-01-05	0
1	2005-02-09	0
1	2005-03-08	0
1	2005-04-19	0
1	2005-05-16	0
1	2005-06-07	0
1	2003-10-01	0
1	2004-01-21	0
1	2004-06-22	0
1	2004-12-07	0
1	2005-01-05	0
1	2005-02-09	0
1	2005-03-08	0
1	2005-05-16	0
1	2003-10-01	0
1	2004-11-09	0
1	2004-12-07	0
1	2005-02-08	0
1	2005-04-19	0
1	2003-10-01	0
1	2004-01-21	0
1	2004-02-25	0
1	2004-04-21	0
1	2004-05-19	0
1	2004-06-22	0
1	2004-08-11	0
1	2004-09-08	0
1	2004-10-06	0
1	2004-11-09	1
1	2005-01-05	1
1	2005-02-08	1
1	2005-03-08	0
1	2005-05-16	0
1	2003-10-01	0
1	2004-01-21	0
1	2004-02-23	0
1	2004-04-21	0
1	2004-06-22	0
1	2004-09-08	0
1	2005-02-07	0
1	2005-03-08	0
1	2005-04-19	0
1	2005-05-16	1
1	2005-06-06	0
1	2003-10-01	0
1	2004-12-08	0
1	2003-10-01	0
1	2004-02-23	0
1	2004-03-22	0
1	2004-04-21	0
1	2004-06-22	0
1	2004-12-07	0
1	2005-02-08	0
1	2005-03-08	0
1	2005-04-19	0
1	2005-05-16	0
1	2005-06-07	0
1	2003-10-01	0
1	2004-01-21	0
1	2004-02-23	0
1	2004-03-24	0
1	2004-04-20	0
1	2004-06-22	0
1	2004-10-06	0
1	2004-11-09	0
1	2004-12-07	0
1	2005-01-05	0
1	2005-02-09	0
1	2005-03-08	0
1	2005-05-16	1
1	2003-10-01	0
1	2004-01-21	0
1	2004-03-22	0
1	2004-06-22	0
1	2004-09-08	0
1	2004-10-06	0
1	2004-12-07	0
1	2005-01-05	0
1	2005-02-09	0
1	2005-03-08	0
1	2005-05-16	0
1	2003-10-01	0
1	2004-06-22	0
1	2004-12-07	0
1	2005-01-05	0
1	2005-02-09	0
1	2005-03-08	0
1	2005-05-16	0
1	2003-10-01	0
1	2003-11-18	0
1	2004-05-19	0
1	2004-07-28	0
1	2005-03-08	0
1	2003-10-01	0
1	2003-11-18	0
1	2004-01-22	0
1	2004-02-25	0
1	2004-03-23	0
1	2004-04-19	0
1	2004-05-20	0
1	2004-06-23	0
1	2004-09-08	0
1	2004-10-07	0
1	2004-11-09	0
1	2004-12-08	0
1	2005-01-04	0
1	2005-02-08	0
1	2005-03-08	0
1	2005-04-18	0
1	2005-05-17	0
1	2005-06-07	0
1	2003-10-01	0
1	2003-11-18	0
1	2004-02-24	0
1	2004-03-23	0
1	2004-04-21	0
1	2004-07-28	0
1	2004-07-29	0
1	2004-09-08	0
1	2004-10-07	0
1	2004-11-09	0
1	2004-12-08	1
1	2005-02-08	0
1	2005-03-08	0
1	2005-05-17	0
1	2005-06-07	0
1	2003-10-01	0
1	2003-11-18	0
1	2004-01-22	0
1	2004-02-25	1
1	2004-05-20	0
1	2004-06-23	0
1	2004-07-28	0
1	2004-09-08	0
1	2004-11-09	0
1	2004-12-08	0
1	2005-01-04	0
1	2005-03-08	0
1	2003-10-01	0
1	2003-11-18	0
1	2004-01-22	0
1	2004-02-24	0
1	2004-03-23	0
1	2004-04-19	0
1	2004-05-20	0
1	2004-06-23	0
1	2004-07-28	0
1	2004-09-08	0
1	2004-10-07	0
1	2004-11-10	1
1	2004-12-08	1
1	2005-01-04	0
1	2005-02-08	0
1	2005-03-08	0
1	2005-05-17	1
1	2003-10-01	0
1	2003-10-01	0
1	2003-10-01	0
1	2004-01-22	0
1	2004-02-24	0
1	2004-03-23	0
1	2004-06-23	0
1	2004-09-08	0
1	2004-10-07	0
1	2004-11-10	0
1	2005-02-08	0
1	2005-04-18	0
1	2005-05-17	0
1	2005-06-07	0
1	2003-10-01	0
1	2004-07-29	0
1	2005-02-08	0
1	2005-05-17	1
1	2005-06-07	0
1	2003-10-01	0
1	2004-04-21	0
1	2004-05-18	1
1	2004-06-23	0
1	2004-09-07	0
1	2004-11-09	0
1	2004-12-08	0
1	2005-01-04	0
1	2005-02-08	1
1	2005-05-17	0
1	2005-06-08	0
1	2003-10-01	0
1	2003-11-18	0
1	2004-01-22	0
1	2004-03-23	0
1	2004-04-19	0
1	2004-07-29	0
1	2004-09-08	0
1	2004-10-07	0
1	2004-11-09	0
1	2005-01-04	1
1	2005-03-08	0
1	2005-04-19	0
1	2005-05-17	0
1	2005-06-07	0
1	2003-10-01	0
1	2003-11-18	0
1	2004-03-23	0
1	2004-12-08	0
1	2003-10-01	0
1	2004-01-22	0
1	2004-04-19	0
1	2004-05-19	0
1	2004-10-07	0
1	2004-11-09	0
1	2003-10-01	0
1	2004-04-20	0
1	2004-05-18	0
1	2003-10-01	0
1	2003-11-18	0
1	2004-05-20	0
1	2004-11-09	0
1	2005-03-08	0
1	2003-10-01	0
1	2003-10-01	0
1	2003-10-01	0
1	2004-04-19	0
1	2004-06-23	0
1	2004-12-08	1
1	2005-02-10	0
1	2003-10-01	0
1	2003-10-01	0
1	2004-11-09	0
1	2004-12-08	0
1	2005-06-07	0
1	2004-05-20	1
1	2004-09-07	1
1	2004-12-08	1
1	2005-03-08	1
1	2005-04-18	0
1	2005-06-08	0
1	2004-03-23	0
1	2005-05-17	0
1	2003-10-01	0
1	2003-12-05	0
1	2004-05-20	0
1	2004-09-09	0
1	2004-11-08	0
1	2005-04-19	0
1	2003-10-01	0
1	2003-10-01	0
1	2004-04-21	0
1	2004-05-18	0
1	2004-09-09	0
1	2004-11-08	0
1	2005-04-18	1
1	2003-10-01	0
1	2003-12-05	0
1	2004-04-21	0
1	2004-05-18	0
1	2004-07-28	0
1	2004-09-09	0
1	2004-11-08	0
1	2005-01-05	0
1	2005-04-18	0
1	2005-04-19	0
1	2005-05-16	0
1	2003-10-01	0
1	2003-12-05	0
1	2004-04-21	0
1	2004-05-18	0
1	2004-07-28	0
1	2004-10-06	0
1	2005-02-08	0
1	2003-10-01	0
1	2004-04-21	0
1	2004-07-28	0
1	2004-09-09	0
1	2004-10-06	0
1	2004-11-08	0
1	2003-10-01	0
1	2004-04-21	0
1	2004-05-20	0
1	2004-09-09	0
1	2004-10-06	0
1	2005-04-18	0
1	2003-10-01	0
1	2004-09-09	0
1	2004-11-08	0
1	2003-10-01	0
1	2004-04-21	0
1	2004-07-28	0
1	2004-09-09	0
1	2004-10-06	0
1	2004-11-08	0
1	2005-01-05	0
1	2003-12-15	0
1	2004-07-28	0
1	2004-08-10	0
1	2004-09-07	0
1	2004-11-09	0
1	2004-12-08	0
1	2005-02-08	0
1	2005-03-07	0
1	2003-11-18	0
1	2003-12-15	0
1	2004-02-23	0
1	2004-03-22	0
1	2004-04-20	0
1	2004-07-28	0
1	2004-08-10	0
1	2004-09-08	0
1	2004-11-09	0
1	2004-12-08	0
1	2005-01-05	0
1	2005-02-08	0
1	2005-04-20	0
1	2005-06-08	0
1	2003-11-18	0
1	2003-12-15	0
1	2004-02-23	0
1	2004-03-22	1
1	2004-04-21	0
1	2004-05-19	0
1	2004-06-23	0
1	2004-07-28	0
1	2004-08-10	0
1	2004-11-09	0
1	2004-12-08	0
1	2005-01-05	0
1	2005-03-07	0
1	2005-04-20	0
1	2005-05-17	0
1	2005-06-08	0
1	2003-11-18	0
1	2003-12-15	0
1	2004-02-23	0
1	2004-03-22	0
1	2004-04-21	0
1	2004-05-19	0
1	2004-06-23	0
1	2004-07-28	0
1	2004-08-10	1
1	2004-09-08	0
1	2004-11-09	0
1	2004-12-08	0
1	2005-01-05	0
1	2005-02-09	0
1	2005-03-07	0
1	2005-04-20	0
1	2005-05-17	0
1	2005-06-08	0
1	2003-11-18	1
1	2003-12-15	0
1	2003-12-05	0
1	2004-02-23	0
1	2004-03-22	1
1	2004-04-21	1
1	2004-05-19	0
1	2004-07-28	0
1	2004-08-10	0
1	2004-11-09	0
1	2004-12-08	0
1	2005-01-05	0
1	2005-02-09	0
1	2005-03-07	0
1	2005-04-18	0
1	2005-05-17	0
1	2005-06-07	0
1	2003-11-18	0
1	2004-02-23	0
1	2004-03-22	0
1	2004-04-21	0
1	2004-05-19	0
1	2004-07-28	0
1	2003-12-15	0
1	2004-02-23	0
1	2004-03-24	0
1	2004-04-21	0
1	2004-05-20	0
1	2004-07-29	0
1	2004-09-07	0
1	2004-10-07	0
1	2004-11-09	0
1	2005-03-08	0
1	2005-05-17	0
1	2005-06-07	1
1	2003-11-18	0
1	2003-12-15	0
1	2004-02-23	0
1	2004-03-24	0
1	2004-04-20	0
1	2004-07-28	0
1	2004-09-08	0
1	2004-11-09	0
1	2004-12-09	0
1	2005-01-05	0
1	2005-02-08	0
1	2005-04-20	0
1	2005-06-08	0
1	2003-11-18	0
1	2004-03-22	0
1	2004-08-10	0
1	2005-04-20	0
1	2005-06-08	1
1	2003-11-18	0
1	2003-12-15	0
1	2004-02-23	0
1	2004-03-22	0
1	2004-05-19	0
1	2004-08-10	0
1	2005-01-05	0
1	2005-04-20	0
1	2005-06-08	0
1	2003-11-18	0
1	2003-12-15	0
1	2004-03-22	0
1	2004-08-10	0
1	2005-04-20	0
1	2003-11-18	0
1	2003-12-15	0
1	2004-02-23	0
1	2004-03-22	0
1	2004-04-20	0
1	2004-05-19	1
1	2004-07-28	0
1	2004-08-10	0
1	2004-09-08	0
1	2004-11-09	0
1	2004-12-08	0
1	2005-01-05	0
1	2005-02-09	0
1	2005-03-07	0
1	2005-04-20	0
1	2005-06-08	0
1	2003-11-18	0
1	2004-02-25	0
1	2004-04-20	1
1	2004-07-29	0
1	2004-11-09	0
1	2005-02-08	0
1	2005-03-08	0
1	2005-04-19	0
1	2005-06-07	0
1	2003-11-18	0
1	2004-02-24	0
1	2004-04-21	0
1	2004-05-19	0
1	2004-07-28	0
1	2005-01-04	0
1	2004-03-23	0
1	2004-05-18	0
1	2004-06-22	0
1	2004-07-28	0
1	2004-09-08	0
1	2004-10-06	0
1	2004-11-11	0
1	2004-12-08	0
1	2005-01-04	0
1	2003-11-19	0
1	2004-02-24	0
1	2004-03-23	0
1	2004-07-27	0
1	2004-09-08	0
1	2004-10-06	0
1	2004-12-08	0
1	2005-01-04	0
1	2005-02-07	0
1	2005-06-08	0
1	2004-03-23	0
1	2004-05-18	0
1	2004-06-22	0
1	2004-07-27	0
1	2004-09-08	0
1	2004-10-06	0
1	2003-11-19	0
1	2004-02-24	0
1	2004-05-18	0
1	2004-07-27	0
1	2004-09-08	0
1	2004-10-06	0
1	2004-11-11	0
1	2004-12-08	0
1	2005-02-07	0
1	2005-05-17	0
1	2005-06-08	0
1	2003-11-19	0
1	2004-02-24	0
1	2004-03-23	0
1	2004-07-27	0
1	2004-10-06	0
1	2004-11-11	0
1	2005-01-04	0
1	2005-02-07	0
1	2005-06-08	0
1	2004-02-24	0
1	2004-03-23	0
1	2004-07-27	0
1	2004-10-06	0
1	2003-11-19	0
1	2004-02-24	0
1	2004-03-23	0
1	2004-09-08	0
1	2004-10-06	0
1	2004-11-11	0
1	2004-12-08	0
1	2005-01-04	0
1	2005-02-07	0
1	2005-03-08	0
1	2005-04-19	0
1	2005-05-17	0
1	2003-11-19	0
1	2004-02-24	0
1	2004-03-23	0
1	2004-09-08	0
1	2004-12-08	0
1	2005-02-07	0
1	2005-05-17	0
1	2005-06-08	0
1	2003-11-19	0
1	2004-02-24	0
1	2004-05-18	0
1	2004-07-27	1
1	2004-10-06	0
1	2004-12-08	1
1	2005-02-07	0
1	2005-05-17	1
1	2003-11-19	0
1	2004-02-24	0
1	2004-03-23	0
1	2004-04-19	0
1	2004-07-27	0
1	2004-09-07	0
1	2004-10-06	0
1	2004-12-08	0
1	2005-01-04	0
1	2005-02-07	0
1	2005-03-08	0
1	2005-05-17	0
1	2004-01-21	0
1	2004-02-24	0
1	2004-03-24	0
1	2004-04-21	0
1	2004-05-19	0
1	2004-06-24	0
1	2004-08-10	0
1	2004-09-09	0
1	2004-11-10	0
1	2004-12-07	0
1	2005-01-05	0
1	2005-02-09	0
1	2005-03-07	0
1	2005-05-18	0
1	2004-01-21	0
1	2004-02-24	0
1	2004-04-21	1
1	2004-06-23	0
1	2004-08-10	0
1	2004-11-10	0
1	2005-03-07	0
1	2005-05-18	0
1	2005-02-10	0
1	2003-12-05	0
1	2004-02-25	0
1	2004-04-21	0
1	2004-05-20	0
1	2004-06-24	0
1	2004-07-28	0
1	2004-09-09	0
1	2005-01-05	1
1	2005-06-07	0
1	2003-12-05	0
1	2004-05-20	0
1	2004-06-24	0
1	2004-09-09	0
1	2004-11-10	0
1	2005-01-05	0
1	2005-06-07	0
1	2003-12-05	0
1	2004-03-23	1
1	2004-05-20	0
1	2004-10-05	0
1	2004-11-10	0
1	2005-01-05	0
1	2005-04-18	0
1	2005-05-17	0
1	2003-12-05	0
1	2004-03-23	0
1	2004-04-21	0
1	2005-06-07	0
1	2003-12-05	0
1	2004-05-20	0
1	2003-12-05	0
1	2004-02-23	0
1	2004-04-20	0
1	2004-10-04	0
1	2004-11-10	0
1	2005-02-07	0
1	2003-12-05	0
1	2003-12-05	0
1	2004-04-21	0
1	2004-09-09	0
1	2004-11-08	0
1	2005-01-05	0
1	2003-12-05	0
1	2004-05-18	1
1	2004-07-28	0
1	2004-09-09	0
1	2005-05-16	0
1	2003-12-05	0
1	2004-04-21	0
1	2004-07-28	0
1	2004-11-08	0
1	2005-01-05	0
1	2005-04-19	0
1	2003-12-05	0
1	2004-04-21	0
1	2004-05-18	0
1	2004-09-09	0
1	2005-01-05	0
1	2003-12-05	0
1	2004-04-21	0
1	2004-05-20	0
1	2004-09-09	1
1	2004-11-08	1
1	2005-03-08	0
1	2005-04-18	0
1	2005-05-17	0
1	2005-02-10	0
1	2003-12-05	0
1	2004-02-25	1
1	2004-04-19	0
1	2004-06-24	0
1	2004-07-28	0
1	2004-09-08	0
1	2004-11-09	0
1	2005-01-05	0
1	2005-02-10	0
1	2005-06-07	0
1	2003-12-05	0
1	2004-04-21	0
1	2004-07-29	0
1	2004-10-05	0
1	2004-11-10	0
1	2004-12-09	0
1	2005-01-05	0
1	2005-02-10	0
1	2005-06-07	0
1	2003-12-05	0
1	2004-03-23	0
1	2004-06-24	0
1	2004-09-08	0
1	2004-12-09	0
1	2005-01-05	0
1	2005-02-10	0
1	2004-03-23	0
1	2004-04-21	0
1	2004-05-20	0
1	2004-07-28	0
1	2004-09-08	0
1	2004-10-05	0
1	2005-01-05	0
1	2005-06-07	0
1	2003-12-05	0
1	2004-04-21	0
1	2004-09-08	0
1	2004-10-05	0
1	2005-01-05	1
1	2005-05-18	1
1	2004-03-23	0
1	2004-06-24	1
1	2004-10-05	1
1	2005-04-19	0
1	2005-05-17	0
1	2005-06-07	0
1	2004-05-20	0
1	2004-06-24	0
1	2004-09-08	0
1	2005-01-05	0
1	2005-02-10	0
1	2004-01-21	0
1	2004-04-21	0
1	2004-05-20	1
1	2004-08-09	0
1	2004-09-08	0
1	2005-03-08	0
1	2005-04-19	0
1	2004-01-21	0
1	2004-03-22	0
1	2004-04-20	0
1	2004-05-20	0
1	2004-10-05	0
1	2004-11-08	0
1	2004-01-21	0
1	2004-04-20	0
1	2004-05-20	0
1	2004-08-09	0
1	2004-09-08	0
1	2005-03-08	0
1	2005-04-19	0
1	2004-01-21	0
1	2004-04-20	0
1	2004-05-20	0
1	2004-08-09	0
1	2004-09-08	0
1	2004-11-08	0
1	2005-01-05	0
1	2005-04-19	0
1	2004-01-21	0
1	2004-03-22	0
1	2004-04-20	0
1	2004-05-20	0
1	2004-08-09	0
1	2004-09-08	0
1	2004-12-06	1
1	2005-01-05	0
1	2004-01-21	0
1	2004-03-22	0
1	2004-04-20	0
1	2004-05-20	0
1	2004-08-09	0
1	2004-09-08	1
1	2005-02-09	0
1	2005-04-19	0
1	2004-01-21	0
1	2004-03-22	0
1	2004-04-20	0
1	2004-05-20	0
1	2004-07-28	0
1	2004-09-08	0
1	2004-11-08	1
1	2004-12-06	1
1	2005-02-09	0
1	2005-03-08	0
1	2005-04-19	1
1	2004-01-21	0
1	2004-04-20	0
1	2004-05-20	0
1	2004-11-08	0
1	2005-01-05	0
1	2005-04-19	1
1	2004-01-21	1
1	2004-02-25	1
1	2004-07-29	1
1	2004-08-09	0
1	2004-10-05	0
1	2004-12-06	1
1	2005-03-08	0
1	2005-04-19	1
1	2004-01-21	0
1	2004-03-22	0
1	2004-04-20	0
1	2004-06-22	0
1	2004-10-05	0
1	2004-11-11	0
1	2004-12-06	0
1	2005-04-19	0
1	2004-01-21	0
1	2004-03-22	0
1	2004-04-20	0
1	2004-06-22	0
1	2004-07-27	0
1	2004-10-05	0
1	2004-11-11	0
1	2004-12-06	0
1	2005-04-19	0
1	2005-05-18	0
1	2004-01-21	0
1	2004-05-20	0
1	2004-12-06	0
1	2005-04-19	0
1	2004-01-21	0
1	2004-03-22	1
1	2004-05-20	0
1	2004-01-21	1
1	2004-05-20	0
1	2004-06-24	0
1	2004-10-05	0
1	2004-11-08	0
1	2005-01-05	0
1	2005-06-08	0
1	2004-01-21	0
1	2004-02-24	0
1	2004-03-22	0
1	2004-05-20	0
1	2004-06-24	0
1	2004-09-08	0
1	2004-10-05	0
1	2004-11-08	0
1	2005-01-05	0
1	2005-02-09	0
1	2005-03-08	0
1	2005-06-08	0
1	2004-01-21	0
1	2004-01-22	0
1	2004-02-24	0
1	2004-03-23	0
1	2004-04-20	0
1	2004-05-20	0
1	2004-06-23	0
1	2004-06-24	0
1	2004-08-09	0
1	2004-11-08	0
1	2004-11-10	0
1	2005-01-05	1
1	2005-02-08	0
1	2005-03-08	0
1	2005-04-19	0
1	2005-06-08	0
1	2004-01-21	0
1	2004-02-24	0
1	2004-03-22	0
1	2004-05-20	0
1	2004-06-24	0
1	2004-07-28	0
1	2004-09-08	0
1	2004-10-05	0
1	2004-11-08	0
1	2005-02-09	0
1	2005-03-08	0
1	2005-06-08	0
1	2004-01-21	0
1	2004-02-23	0
1	2004-03-22	0
1	2004-04-20	0
1	2004-12-08	0
1	2004-01-21	0
1	2004-02-23	0
1	2004-03-22	0
1	2004-12-08	0
1	2004-01-21	0
1	2004-03-22	0
1	2004-06-23	0
1	2004-07-29	0
1	2004-09-08	0
1	2004-10-05	0
1	2005-01-06	0
1	2005-02-07	0
1	2005-05-17	1
1	2005-06-08	0
1	2004-01-21	0
1	2004-02-23	0
1	2004-03-22	0
1	2004-05-19	0
1	2004-09-08	0
1	2004-12-08	0
1	2004-01-21	0
1	2004-02-23	0
1	2004-03-24	0
1	2004-04-21	0
1	2004-05-19	0
1	2004-06-22	0
1	2005-01-05	0
1	2005-02-09	0
1	2005-05-18	0
1	2004-01-21	0
1	2004-02-24	0
1	2004-08-10	0
1	2005-01-05	0
1	2005-02-08	0
1	2005-03-07	0
1	2004-01-21	0
1	2004-02-24	0
1	2004-03-24	0
1	2004-08-11	0
1	2005-06-07	0
1	2004-01-21	0
1	2004-02-24	0
1	2004-04-21	0
1	2004-05-19	0
1	2004-06-24	0
1	2004-08-11	0
1	2004-09-09	0
1	2004-10-06	0
1	2004-11-10	0
1	2004-12-07	0
1	2005-01-05	0
1	2005-03-07	2
1	2005-05-18	0
1	2004-01-21	0
1	2004-02-24	0
1	2004-04-21	0
1	2004-05-19	0
1	2004-06-24	0
1	2004-08-11	0
1	2004-09-09	0
1	2004-10-06	0
1	2004-11-10	0
1	2004-12-07	1
1	2005-01-05	0
1	2005-02-08	1
1	2005-03-07	0
1	2005-04-20	0
1	2005-05-18	1
1	2004-01-21	0
1	2004-02-24	1
1	2004-04-21	0
1	2004-05-19	0
1	2004-06-24	0
1	2004-08-10	0
1	2004-09-09	0
1	2004-10-06	0
1	2004-11-10	0
1	2004-12-07	0
1	2005-01-05	0
1	2005-03-07	0
1	2005-05-18	0
1	2004-01-21	0
1	2004-02-24	0
1	2004-03-23	0
1	2004-04-21	0
1	2004-05-19	0
1	2004-06-24	0
1	2004-08-10	0
1	2004-09-09	0
1	2004-10-06	0
1	2005-01-05	0
1	2005-02-08	0
1	2005-03-07	0
1	2005-04-20	0
1	2005-05-18	0
1	2004-01-21	0
1	2004-02-25	1
1	2004-03-22	0
1	2004-04-20	0
1	2004-06-24	0
1	2004-08-10	0
1	2004-09-09	0
1	2004-10-05	1
1	2004-11-10	0
1	2005-01-05	0
1	2005-03-08	1
1	2005-04-18	0
1	2005-05-18	1
1	2005-02-10	1
1	2004-01-21	0
1	2004-02-24	0
1	2004-04-21	0
1	2004-05-19	1
1	2004-06-24	0
1	2004-12-07	1
1	2005-01-05	0
1	2005-02-08	1
1	2005-03-08	0
1	2005-04-18	0
1	2005-04-20	1
1	2005-05-18	1
1	2005-06-08	0
1	2004-01-21	0
1	2004-02-24	0
1	2004-03-24	0
1	2004-04-19	0
1	2004-05-19	0
1	2004-06-24	0
1	2004-08-10	0
1	2004-09-09	0
1	2004-10-06	0
1	2004-11-10	0
1	2005-01-05	1
1	2005-04-20	1
1	2005-05-18	1
1	2004-01-21	0
1	2004-02-24	0
1	2004-04-21	0
1	2004-08-10	0
1	2005-02-10	0
1	2004-01-21	0
1	2004-02-24	0
1	2004-04-21	0
1	2004-05-19	0
1	2004-06-24	0
1	2004-08-10	0
1	2004-09-09	0
1	2004-10-06	0
1	2004-11-10	0
1	2004-12-07	0
1	2005-01-05	0
1	2005-03-07	0
1	2005-05-18	0
1	2004-01-22	0
1	2004-02-24	0
1	2004-03-22	0
1	2004-04-20	0
1	2004-05-19	0
1	2004-09-07	0
1	2004-10-05	0
1	2004-12-08	0
1	2005-01-04	0
1	2005-02-07	0
1	2005-03-07	0
1	2005-04-19	0
1	2005-05-16	0
1	2005-06-06	0
1	2004-01-22	0
1	2004-02-24	0
1	2004-03-22	0
1	2004-05-19	0
1	2004-06-23	0
1	2004-09-07	0
1	2004-10-05	0
1	2004-11-10	0
1	2004-12-08	1
1	2005-02-07	0
1	2005-04-19	0
1	2004-01-22	0
1	2004-02-25	0
1	2004-03-23	0
1	2004-04-21	0
1	2004-05-18	0
1	2004-06-22	0
1	2004-07-28	0
1	2004-09-08	0
1	2004-10-04	0
1	2004-11-09	0
1	2004-12-06	0
1	2005-01-04	0
1	2005-04-19	0
1	2005-05-17	0
1	2005-06-08	0
1	2004-01-22	0
1	2004-03-23	0
1	2004-04-21	0
1	2004-05-18	0
1	2004-06-22	0
1	2004-07-28	0
1	2004-09-08	0
1	2004-10-04	0
1	2004-11-09	0
1	2004-12-06	0
1	2005-01-04	0
1	2005-04-19	0
1	2005-05-17	0
1	2005-06-08	0
1	2004-01-22	0
1	2004-03-23	0
1	2004-04-21	0
1	2004-05-18	0
1	2004-07-28	0
1	2004-10-04	0
1	2004-12-06	0
1	2005-01-04	0
1	2005-05-17	0
1	2005-06-08	0
1	2004-01-22	0
1	2004-03-23	0
1	2004-04-21	1
1	2004-05-18	0
1	2004-06-22	0
1	2004-07-28	0
1	2004-09-08	0
1	2004-10-04	0
1	2004-11-09	0
1	2004-12-06	0
1	2005-01-04	0
1	2005-04-19	0
1	2005-05-17	0
1	2005-06-08	0
1	2004-01-22	0
1	2004-03-23	0
1	2004-05-18	0
1	2004-06-22	0
1	2004-10-04	0
1	2004-11-09	0
1	2004-12-06	0
1	2005-04-19	0
1	2005-06-08	0
1	2004-01-22	0
1	2004-03-23	0
1	2004-04-20	0
1	2004-05-18	0
1	2004-06-23	0
1	2004-11-10	0
1	2004-12-08	0
1	2005-01-04	0
1	2005-02-08	0
1	2005-03-08	0
1	2005-04-18	0
1	2005-05-17	0
1	2004-01-22	0
1	2004-03-23	0
1	2004-04-20	0
1	2004-05-18	0
1	2004-11-10	0
1	2004-12-08	0
1	2005-02-08	0
1	2005-03-08	0
1	2005-04-18	0
1	2005-05-17	0
1	2005-06-08	0
1	2004-01-22	0
1	2004-04-20	0
1	2004-05-18	0
1	2004-06-23	0
1	2004-07-28	0
1	2004-11-10	0
1	2005-01-04	0
1	2005-03-08	0
1	2005-05-17	0
1	2005-02-10	0
1	2004-01-22	0
1	2004-07-28	0
1	2004-01-22	0
1	2004-02-24	0
1	2004-03-23	0
1	2004-04-21	0
1	2004-05-19	0
1	2004-06-24	0
1	2004-08-10	0
1	2004-09-09	0
1	2004-11-10	0
1	2005-01-05	1
1	2005-02-08	0
1	2005-03-07	0
1	2004-01-22	0
1	2004-02-25	0
1	2004-03-24	0
1	2004-04-19	0
1	2004-05-19	0
1	2004-06-24	0
1	2004-08-10	0
1	2004-09-09	0
1	2004-12-07	0
1	2005-04-20	0
1	2004-02-23	1
1	2004-03-22	0
1	2004-05-19	0
1	2004-06-23	0
1	2004-07-29	0
1	2004-09-08	0
1	2004-10-05	0
1	2004-12-09	0
1	2005-02-07	0
1	2005-03-08	0
1	2005-05-18	0
1	2005-06-08	0
1	2004-02-23	0
1	2004-03-22	0
1	2004-04-20	0
1	2004-06-23	0
1	2004-09-08	0
1	2004-10-05	0
1	2004-12-09	0
1	2005-01-06	0
1	2005-02-07	0
1	2005-03-08	0
1	2005-05-18	0
1	2005-06-08	0
1	2004-02-23	0
1	2004-03-22	0
1	2004-04-20	0
1	2004-05-19	0
1	2004-06-23	0
1	2004-07-29	0
1	2004-09-08	0
1	2004-10-05	0
1	2004-12-09	0
1	2005-02-07	0
1	2005-03-08	1
1	2005-06-08	0
1	2004-02-23	1
1	2004-03-22	1
1	2004-04-21	0
1	2004-06-23	0
1	2004-07-29	0
1	2004-12-06	0
1	2005-03-08	0
1	2005-05-17	1
1	2005-06-08	0
1	2004-02-23	0
1	2004-04-19	0
1	2004-02-23	0
1	2004-03-22	0
1	2004-04-20	0
1	2004-06-23	0
1	2004-07-29	0
1	2004-12-09	0
1	2005-02-07	0
1	2005-03-08	0
1	2005-06-08	0
1	2004-02-23	1
1	2004-03-22	0
1	2004-05-19	0
1	2004-06-23	0
1	2004-07-29	0
1	2004-09-08	1
1	2004-10-05	0
1	2004-12-06	1
1	2005-02-07	0
1	2005-03-08	1
1	2005-06-08	0
1	2004-02-23	0
1	2004-03-22	0
1	2004-04-19	0
1	2004-05-18	0
1	2004-07-27	0
1	2004-09-07	0
1	2004-10-04	0
1	2004-11-10	0
1	2005-01-04	0
1	2005-02-07	0
1	2005-03-08	0
1	2005-04-20	0
1	2005-05-16	0
1	2005-06-06	0
1	2004-02-23	0
1	2004-03-22	0
1	2004-04-21	0
1	2004-05-19	0
1	2005-06-07	0
1	2004-02-23	0
1	2004-04-21	0
1	2004-06-22	0
1	2004-08-11	0
1	2004-02-24	0
1	2004-03-22	0
1	2004-04-20	0
1	2004-06-24	0
1	2004-10-05	0
1	2005-02-07	0
1	2005-04-19	0
1	2005-06-06	0
1	2004-02-24	0
1	2004-04-20	0
1	2004-05-19	0
1	2004-07-29	0
1	2004-09-07	0
1	2004-11-10	0
1	2004-12-08	0
1	2005-03-07	0
1	2005-05-16	0
1	2004-02-24	0
1	2004-05-19	0
1	2005-02-07	0
1	2005-06-06	0
1	2004-02-24	0
1	2004-02-24	0
1	2004-03-23	0
1	2004-06-22	0
1	2004-09-07	1
1	2004-10-06	0
1	2004-11-08	0
1	2005-01-05	0
1	2005-05-18	0
1	2004-02-24	1
1	2004-03-23	0
1	2004-04-21	1
1	2004-05-19	0
1	2004-11-08	1
1	2004-12-09	1
1	2005-01-05	0
1	2005-04-20	1
1	2004-02-24	0
1	2004-04-20	0
1	2004-05-18	0
1	2004-06-22	0
1	2005-01-05	0
1	2005-05-18	0
1	2004-02-24	0
1	2004-04-20	1
1	2004-05-18	1
1	2004-06-22	0
1	2004-07-28	0
1	2004-09-08	1
1	2004-11-08	0
1	2004-12-09	0
1	2005-01-05	0
1	2005-05-18	1
1	2005-06-07	1
1	2004-02-24	0
1	2004-03-23	0
1	2004-04-20	0
1	2004-05-18	0
1	2004-07-28	0
1	2004-10-06	0
1	2004-11-08	0
1	2004-12-09	1
1	2005-01-05	1
1	2005-05-18	1
1	2004-02-24	0
1	2004-03-24	0
1	2004-04-21	0
1	2004-06-23	0
1	2004-02-24	0
1	2004-03-24	0
1	2004-04-21	0
1	2004-05-19	0
1	2004-06-23	0
1	2004-12-08	1
1	2005-01-05	0
1	2005-02-09	0
1	2005-03-08	0
1	2005-04-18	0
1	2004-02-24	0
1	2004-03-24	0
1	2004-04-21	0
1	2004-05-19	0
1	2004-06-23	0
1	2004-07-28	0
1	2004-10-05	0
1	2004-12-08	0
1	2005-01-05	1
1	2005-02-09	0
1	2005-04-18	0
1	2004-02-24	0
1	2004-03-24	0
1	2004-05-19	0
1	2004-02-24	0
1	2004-03-24	0
1	2004-04-21	0
1	2004-06-23	0
1	2004-02-24	0
1	2004-04-21	0
1	2004-12-08	0
1	2005-02-09	0
1	2004-02-24	0
1	2004-04-21	0
1	2004-05-19	0
1	2004-06-24	0
1	2004-08-10	0
1	2004-09-09	0
1	2004-12-07	0
1	2005-03-07	0
1	2005-03-08	0
1	2005-02-10	0
1	2004-02-24	0
1	2004-09-09	0
1	2005-01-05	0
1	2005-06-08	0
1	2004-02-24	0
1	2004-03-24	0
1	2004-04-19	0
1	2004-05-19	0
1	2004-06-24	0
1	2004-08-10	0
1	2004-11-10	0
1	2005-01-05	0
1	2005-02-08	0
1	2005-03-07	0
1	2005-04-18	0
1	2004-02-25	0
1	2004-03-23	0
1	2004-04-20	0
1	2004-05-19	0
1	2004-07-29	0
1	2004-09-07	0
1	2004-10-06	0
1	2004-12-08	1
1	2005-02-08	0
1	2005-06-08	0
1	2004-02-25	0
1	2004-04-20	0
1	2004-05-18	0
1	2004-06-22	0
1	2004-09-08	0
1	2004-11-08	0
1	2004-12-09	0
1	2005-01-05	0
1	2005-02-08	0
1	2005-05-18	1
1	2005-06-07	0
1	2004-02-25	1
1	2004-02-25	0
1	2004-02-25	0
1	2004-03-23	0
1	2004-11-08	0
1	2004-02-25	0
1	2004-03-23	0
1	2004-02-25	1
1	2004-03-23	0
1	2004-02-25	0
1	2004-03-24	0
1	2004-04-20	0
1	2004-05-18	0
1	2004-06-22	0
1	2004-07-27	0
1	2004-09-08	0
1	2005-02-08	1
1	2005-04-20	0
1	2005-06-07	0
1	2004-02-25	0
1	2004-03-24	0
1	2004-05-18	0
1	2004-09-08	0
1	2004-12-09	0
1	2005-02-08	0
1	2005-04-20	0
1	2004-02-25	0
1	2004-03-24	0
1	2004-04-20	0
1	2004-05-18	0
1	2004-07-27	0
1	2004-09-08	0
1	2004-10-05	0
1	2004-11-11	0
1	2004-12-09	0
1	2005-01-04	0
1	2005-02-08	0
1	2005-04-19	0
1	2005-06-07	0
1	2004-02-25	0
1	2004-03-24	0
1	2004-04-20	0
1	2004-05-18	1
1	2004-07-27	0
1	2004-09-08	0
1	2004-10-07	0
1	2004-11-11	0
1	2005-02-08	0
1	2005-04-20	0
1	2005-06-07	0
1	2004-02-25	0
1	2004-03-24	0
1	2004-04-20	0
1	2004-05-18	0
1	2004-06-22	0
1	2004-07-27	0
1	2004-09-08	0
1	2005-04-20	0
1	2004-02-25	0
1	2004-03-24	0
1	2004-07-27	0
1	2004-11-11	0
1	2004-02-25	0
1	2004-03-23	0
1	2004-04-21	0
1	2004-05-18	0
1	2004-06-22	0
1	2004-07-28	0
1	2004-09-08	0
1	2004-10-04	0
1	2004-11-09	0
1	2004-12-06	0
1	2005-01-04	0
1	2005-04-19	0
1	2005-05-17	0
1	2005-06-08	0
1	2004-02-25	0
1	2004-03-23	0
1	2004-04-21	0
1	2004-05-18	0
1	2004-06-22	0
1	2004-09-08	1
1	2004-10-04	0
1	2004-11-09	0
1	2004-12-06	0
1	2005-01-04	0
1	2005-04-19	0
1	2005-05-17	1
1	2004-03-22	0
1	2004-07-28	0
1	2004-03-22	0
1	2005-05-18	0
1	2004-03-22	0
1	2004-10-05	0
1	2004-03-22	1
1	2004-03-22	0
1	2004-05-18	0
1	2004-07-27	0
1	2004-03-22	0
1	2004-03-23	0
1	2004-05-20	1
1	2004-06-23	0
1	2004-09-07	0
1	2004-10-07	1
1	2005-02-08	0
1	2005-03-08	0
1	2005-04-19	0
1	2005-05-17	1
1	2005-06-08	0
1	2004-03-23	0
1	2004-05-20	0
1	2004-09-07	1
1	2004-12-08	1
1	2004-03-23	0
1	2004-05-19	0
1	2004-06-23	0
1	2004-07-29	0
1	2004-09-07	0
1	2004-10-05	0
1	2004-12-09	0
1	2005-01-06	1
1	2005-05-17	1
1	2005-06-08	1
1	2004-03-23	0
1	2004-09-07	0
1	2004-11-09	0
1	2004-12-08	0
1	2005-06-07	0
1	2004-03-23	1
1	2004-09-07	0
1	2004-12-08	0
1	2005-04-19	0
1	2004-03-23	0
1	2004-05-20	0
1	2004-07-28	0
1	2004-08-09	0
1	2004-11-08	0
1	2005-05-17	0
1	2004-03-23	0
1	2004-06-23	0
1	2004-07-28	0
1	2004-11-11	0
1	2005-01-05	0
1	2005-04-19	1
1	2005-06-07	0
1	2004-03-23	0
1	2004-05-19	0
1	2004-06-23	0
1	2004-11-11	0
1	2005-01-05	0
1	2005-04-19	0
1	2005-05-18	0
1	2004-03-23	0
1	2004-03-23	0
1	2004-04-20	0
1	2004-05-19	0
1	2004-07-28	0
1	2004-11-08	0
1	2004-03-23	0
1	2004-04-20	0
1	2004-05-19	1
1	2004-07-28	0
1	2004-10-06	0
1	2004-11-08	0
1	2005-05-18	0
1	2004-03-23	0
1	2004-10-06	0
1	2005-05-18	0
1	2004-03-23	0
1	2004-05-18	0
1	2004-06-22	0
1	2004-10-04	0
1	2004-11-09	0
1	2005-01-04	0
1	2005-04-19	0
1	2004-03-24	0
1	2004-04-20	0
1	2004-05-18	0
1	2004-09-07	0
1	2004-10-05	0
1	2004-12-09	0
1	2005-01-04	0
1	2005-02-08	0
1	2005-04-19	1
1	2005-05-17	0
1	2004-03-24	0
1	2004-04-19	1
1	2004-05-18	0
1	2005-04-20	0
1	2004-03-24	0
1	2004-04-19	0
1	2004-05-20	0
1	2004-06-23	0
1	2004-11-08	0
1	2004-12-08	1
1	2005-01-05	0
1	2005-02-08	1
1	2004-03-24	0
1	2004-04-21	0
1	2004-06-23	0
1	2004-03-24	0
1	2004-04-21	1
1	2004-05-19	1
1	2005-03-08	0
1	2004-03-24	0
1	2004-10-05	0
1	2005-03-08	0
1	2005-04-18	0
1	2004-03-24	0
1	2004-04-21	0
[truncated: 2,548 more rows]

## Sheet: Supp.Fig.3
Strain_1	Strain_2	SNPs	Days_between
34926_1_218	34926_1_321	2	105
34926_1_218	34926_1_42	0	55
34926_1_218	34926_7_269	2	153
34926_1_218	34926_7_71	3	132
34926_1_321	34926_1_42	2	160
34926_1_321	34926_7_269	0	48
34926_1_321	34926_7_71	1	27
34926_1_42	34926_7_269	2	208
34926_1_42	34926_7_71	3	187
34926_7_269	34926_7_71	1	21
34926_1_121	7229_8_59	2	258
34926_1_374	7622_6_11	6	47
34926_1_50	34926_1_51	1	259
34926_1_50	34926_1_99	0	27
34926_1_50	34926_7_147	0	189
34926_1_51	34926_1_99	1	286
34926_1_51	34926_7_147	1	448
34926_1_99	34926_7_147	0	162
34926_1_257	34926_1_27	1	57
34926_1_257	34926_1_330	4	34
34926_1_27	34926_1_330	3	91
34926_1_136	34926_1_44	1	28
34926_1_129	34926_1_79	2	30
34926_1_126	34926_7_99	1	160
34926_1_233	34926_7_152	1	133
34926_1_206	34926_1_325	0	103
34926_1_17	34926_1_87	0	28
34926_1_71	7229_8_62	1	35
34926_1_335	34926_7_155	4	225
34926_1_265	34926_7_12	7	105
34926_1_37	34926_1_86	3	28
34926_1_183	34926_1_369	4	31
34926_1_183	34926_7_16	7	132
34926_1_369	34926_7_16	3	163
34926_1_135	34926_1_45	0	57
34926_7_158	7229_8_69	3	393
34926_7_158	7622_6_12	0	20
7229_8_69	7622_6_12	3	413
34926_1_185	34926_1_249	0	27
34926_1_185	34926_7_161	0	160
34926_1_249	34926_7_161	0	133
34926_1_273	34926_7_113	2	131
34926_1_273	7622_6_15	0	153
34926_7_113	7622_6_15	2	22
34926_1_128	34926_1_332	0	62
34926_1_201	34926_1_237	1	35
34926_1_137	34926_1_178	0	232
34926_1_137	34926_1_228	0	259
34926_1_178	34926_1_228	0	27
34926_7_122	7622_6_13	2	21
34926_1_261	7229_8_75	6	29
34746_4_237	34746_4_246	0	63
34926_1_191	34926_1_213	1	26
34926_1_34	7229_8_79	1	35
34926_7_49	7229_8_90	0	70
34926_1_117	34926_7_227	1	96
34926_1_123	34926_1_295	0	29
34926_7_296	34926_7_36	1	55
34926_1_362	34926_7_86	3	27
34926_1_19	34926_1_255	1	35
34926_1_200	34926_1_68	1	63
34926_1_350	7229_8_92	1	71
34926_1_367	7622_6_16	1	50
34926_7_179	34926_7_270	2	20

## Sheet: Supp.Fig.5
Strain_1	Strain_2	SNPs	Genomic_sequence_cluster	emm	emm_subtype	MLST	emm_MLST	emmsub_MLST	transmission_cluster
34746_4_231	34746_4_236	2	Same cluster	Same emm	Same emm subtype	Same MLST	Same emm and MLST	Same emm subtype and MLST	Same TC
34746_4_231	34746_4_237	5	Same cluster	Same emm	Same emm subtype	Same MLST	Same emm and MLST	Same emm subtype and MLST	Same TC
34746_4_231	34746_4_242	9	Same cluster	Same emm	Same emm subtype	Same MLST	Same emm and MLST	Same emm subtype and MLST	Same TC
34746_4_231	34746_4_246	5	Same cluster	Same emm	Same emm subtype	Same MLST	Same emm and MLST	Same emm subtype and MLST	Same TC
34746_4_231	34926_1_128	8	Same cluster	Same emm	Different emm subtype	Same MLST	Same emm and MLST	Different emm subtype or MLST	Same TC
34746_4_231	34926_1_134	2	Same cluster	Same emm	Same emm subtype	Same MLST	Same emm and MLST	Same emm subtype and MLST	Same TC
34746_4_231	34926_1_136	3	Same cluster	Same emm	Same emm subtype	Same MLST	Same emm and MLST	Same emm subtype and MLST	Same TC
34746_4_231	34926_1_150	2	Same cluster	Same emm	Same emm subtype	Same MLST	Same emm and MLST	Same emm subtype and MLST	Same TC
34746_4_231	34926_1_171	2	Same cluster	Same emm	Same emm subtype	Same MLST	Same emm and MLST	Same emm subtype and MLST	Same TC
34746_4_231	34926_1_185	2	Same cluster	Same emm	Same emm subtype	Same MLST	Same emm and MLST	Same emm subtype and MLST	Same TC
34746_4_231	34926_1_19	2	Same cluster	Same emm	Same emm subtype	Same MLST	Same emm and MLST	Same emm subtype and MLST	Same TC
34746_4_231	34926_1_1	2	Same cluster	Same emm	Same emm subtype	Same MLST	Same emm and MLST	Same emm subtype and MLST	Same TC
34746_4_231	34926_1_201	1	Same cluster	Same emm	Same emm subtype	Same MLST	Same emm and MLST	Same emm subtype and MLST	Same TC
34746_4_231	34926_1_237	2	Same cluster	Same emm	Same emm subtype	Same MLST	Same emm and MLST	Same emm subtype and MLST	Same TC
34746_4_231	34926_1_241	2	Same cluster	Same emm	Same emm subtype	Same MLST	Same emm and MLST	Same emm subtype and MLST	Same TC
34746_4_231	34926_1_249	2	Same cluster	Same emm	Same emm subtype	Same MLST	Same emm and MLST	Same emm subtype and MLST	Same TC
34746_4_231	34926_1_255	3	Same cluster	Same emm	Same emm subtype	Same MLST	Same emm and MLST	Same emm subtype and MLST	Same TC
34746_4_231	34926_1_282	1	Same cluster	Same emm	Same emm subtype	Same MLST	Same emm and MLST	Same emm subtype and MLST	Same TC
34746_4_231	34926_1_332	8	Same cluster	Same emm	Different emm subtype	Same MLST	Same emm and MLST	Different emm subtype or MLST	Same TC
34746_4_231	34926_1_338	3	Same cluster	Same emm	Same emm subtype	Same MLST	Same emm and MLST	Same emm subtype and MLST	Same TC
34746_4_231	34926_1_347	5	Same cluster	Same emm	Same emm subtype	Same MLST	Same emm and MLST	Same emm subtype and MLST	Same TC
34746_4_231	34926_1_353	6	Same cluster	Same emm	Same emm subtype	Same MLST	Same emm and MLST	Same emm subtype and MLST	Same TC
34746_4_231	34926_1_354	2	Same cluster	Same emm	Same emm subtype	Same MLST	Same emm and MLST	Same emm subtype and MLST	Same TC
34746_4_231	34926_1_44	4	Same cluster	Same emm	Same emm subtype	Same MLST	Same emm and MLST	Same emm subtype and MLST	Same TC
34746_4_231	34926_1_80	2	Same cluster	Same emm	Same emm subtype	Same MLST	Same emm and MLST	Same emm subtype and MLST	Same TC
34746_4_231	34926_7_158	2	Same cluster	Same emm	Same emm subtype	Same MLST	Same emm and MLST	Same emm subtype and MLST	Same TC
34746_4_231	34926_7_161	2	Same cluster	Same emm	Same emm subtype	Same MLST	Same emm and MLST	Same emm subtype and MLST	Same TC
34746_4_231	7229_8_69	3	Same cluster	Same emm	Same emm subtype	Same MLST	Same emm and MLST	Same emm subtype and MLST	Same TC
34746_4_231	7229_8_84	9	Same cluster	Same emm	Different emm subtype	Same MLST	Same emm and MLST	Different emm subtype or MLST	Same TC
34746_4_231	7229_8_88	8	Same cluster	Same emm	Different emm subtype	Same MLST	Same emm and MLST	Different emm subtype or MLST	Same TC
34746_4_231	7622_6_12	2	Same cluster	Same emm	Same emm subtype	Same MLST	Same emm and MLST	Same emm subtype and MLST	Same TC
34746_4_231	34926_1_117	4896	Different cluster	Different emm	Different emm subtype	Different MLST	Different emm or MLST	Different emm subtype or MLST	Different TC
34746_4_231	34926_1_118	4890	Different cluster	Different emm	Different emm subtype	Different MLST	Different emm or MLST	Different emm subtype or MLST	Different TC
34746_4_231	34926_1_123	4897	Different cluster	Different emm	Different emm subtype	Different MLST	Different emm or MLST	Different emm subtype or MLST	Different TC
34746_4_231	34926_1_154	4887	Different cluster	Different emm	Different emm subtype	Different MLST	Different emm or MLST	Different emm subtype or MLST	Different TC
34746_4_231	34926_1_15	4890	Different cluster	Different emm	Different emm subtype	Different MLST	Different emm or MLST	Different emm subtype or MLST	Different TC
34746_4_231	34926_1_187	4890	Different cluster	Different emm	Different emm subtype	Different MLST	Different emm or MLST	Different emm subtype or MLST	Different TC
34746_4_231	34926_1_191	4889	Different cluster	Different emm	Different emm subtype	Different MLST	Different emm or MLST	Different emm subtype or MLST	Different TC
34746_4_231	34926_1_195	4889	Different cluster	Different emm	Different emm subtype	Different MLST	Different emm or MLST	Different emm subtype or MLST	Different TC
34746_4_231	34926_1_200	4897	Different cluster	Different emm	Different emm subtype	Different MLST	Different emm or MLST	Different emm subtype or MLST	Different TC
34746_4_231	34926_1_205	4897	Different cluster	Different emm	Different emm subtype	Different MLST	Different emm or MLST	Different emm subtype or MLST	Different TC
34746_4_231	34926_1_213	4888	Different cluster	Different emm	Different emm subtype	Different MLST	Different emm or MLST	Different emm subtype or MLST	Different TC
34746_4_231	34926_1_21	4888	Different cluster	Different emm	Different emm subtype	Different MLST	Different emm or MLST	Different emm subtype or MLST	Different TC
34746_4_231	34926_1_270	4889	Different cluster	Different emm	Different emm subtype	Different MLST	Different emm or MLST	Different emm subtype or MLST	Different TC
34746_4_231	34926_1_28	4888	Different cluster	Different emm	Different emm subtype	Different MLST	Different emm or MLST	Different emm subtype or MLST	Different TC
34746_4_231	34926_1_295	4897	Different cluster	Different emm	Different emm subtype	Different MLST	Different emm or MLST	Different emm subtype or MLST	Different TC
34746_4_231	34926_1_296	4889	Different cluster	Different emm	Different emm subtype	Different MLST	Different emm or MLST	Different emm subtype or MLST	Different TC
34746_4_231	34926_1_302	4898	Different cluster	Different emm	Different emm subtype	Different MLST	Different emm or MLST	Different emm subtype or MLST	Different TC
34746_4_231	34926_1_319	4889	Different cluster	Different emm	Different emm subtype	Different MLST	Different emm or MLST	Different emm subtype or MLST	Different TC
34746_4_231	34926_1_324	4888	Different cluster	Different emm	Different emm subtype	Different MLST	Different emm or MLST	Different emm subtype or MLST	Different TC
34746_4_231	34926_1_327	4888	Different cluster	Different emm	Different emm subtype	Different MLST	Different emm or MLST	Different emm subtype or MLST	Different TC
34746_4_231	34926_1_345	4888	Different cluster	Different emm	Different emm subtype	Different MLST	Different emm or MLST	Different emm subtype or MLST	Different TC
34746_4_231	34926_1_34	4889	Different cluster	Different emm	Different emm subtype	Different MLST	Different emm or MLST	Different emm subtype or MLST	Different TC
34746_4_231	34926_1_47	5089	Different cluster	Different emm	Different emm subtype	Different MLST	Different emm or MLST	Different emm subtype or MLST	Different TC
34746_4_231	34926_1_60	4896	Different cluster	Different emm	Different emm subtype	Different MLST	Different emm or MLST	Different emm subtype or MLST	Different TC
34746_4_231	34926_1_64	4900	Different cluster	Different emm	Different emm subtype	Different MLST	Different emm or MLST	Different emm subtype or MLST	Different TC
34746_4_231	34926_1_66	4889	Different cluster	Different emm	Different emm subtype	Different MLST	Different emm or MLST	Different emm subtype or MLST	Different TC
34746_4_231	34926_1_68	4898	Different cluster	Different emm	Different emm subtype	Different MLST	Different emm or MLST	Different emm subtype or MLST	Different TC
34746_4_231	34926_1_74	4888	Different cluster	Different emm	Different emm subtype	Different MLST	Different emm or MLST	Different emm subtype or MLST	Different TC
34746_4_231	34926_7_107	4888	Different cluster	Different emm	Different emm subtype	Different MLST	Different emm or MLST	Different emm subtype or MLST	Different TC
34746_4_231	34926_7_110	4888	Different cluster	Different emm	Different emm subtype	Different MLST	Different emm or MLST	Different emm subtype or MLST	Different TC
34746_4_231	34926_7_116	4889	Different cluster	Different emm	Different emm subtype	Different MLST	Different emm or MLST	Different emm subtype or MLST	Different TC
34746_4_231	34926_7_119	4887	Different cluster	Different emm	Different emm subtype	Different MLST	Different emm or MLST	Different emm subtype or MLST	Different TC
34746_4_231	34926_7_122	4887	Different cluster	Different emm	Different emm subtype	Different MLST	Different emm or MLST	Different emm subtype or MLST	Different TC
34746_4_231	34926_7_131	4888	Different cluster	Different emm	Different emm subtype	Different MLST	Different emm or MLST	Different emm subtype or MLST	Different TC
34746_4_231	34926_7_164	4888	Different cluster	Different emm	Different emm subtype	Different MLST	Different emm or MLST	Different emm subtype or MLST	Different TC
34746_4_231	34926_7_1	4898	Different cluster	Different emm	Different emm subtype	Different MLST	Different emm or MLST	Different emm subtype or MLST	Different TC
34746_4_231	34926_7_200	4900	Different cluster	Different emm	Different emm subtype	Different MLST	Different emm or MLST	Different emm subtype or MLST	Different TC
34746_4_231	34926_7_203	4893	Different cluster	Different emm	Different emm subtype	Different MLST	Different emm or MLST	Different emm subtype or MLST	Different TC
34746_4_231	34926_7_212	4894	Different cluster	Different emm	Different emm subtype	Different MLST	Different emm or MLST	Different emm subtype or MLST	Different TC
34746_4_231	34926_7_215	4895	Different cluster	Different emm	Different emm subtype	Different MLST	Different emm or MLST	Different emm subtype or MLST	Different TC
34746_4_231	34926_7_218	4897	Different cluster	Different emm	Different emm subtype	Different MLST	Different emm or MLST	Different emm subtype or MLST	Different TC
34746_4_231	34926_7_222	4901	Different cluster	Different emm	Different emm subtype	Different MLST	Different emm or MLST	Different emm subtype or MLST	Different TC
34746_4_231	34926_7_227	4897	Different cluster	Different emm	Different emm subtype	Different MLST	Different emm or MLST	Different emm subtype or MLST	Different TC
34746_4_231	34926_7_291	4892	Different cluster	Different emm	Different emm subtype	Different MLST	Different emm or MLST	Different emm subtype or MLST	Different TC
34746_4_231	34926_7_296	4893	Different cluster	Different emm	Different emm subtype	Different MLST	Different emm or MLST	Different emm subtype or MLST	Different TC
34746_4_231	34926_7_302	4901	Different cluster	Different emm	Different emm subtype	Different MLST	Different emm or MLST	Different emm subtype or MLST	Different TC
34746_4_231	34926_7_36	4892	Different cluster	Different emm	Different emm subtype	Different MLST	Different emm or MLST	Different emm subtype or MLST	Different TC
34746_4_231	34926_7_49	4897	Different cluster	Different emm	Different emm subtype	Different MLST	Different emm or MLST	Different emm subtype or MLST	Different TC
34746_4_231	34926_7_89	4886	Different cluster	Different emm	Different emm subtype	Different MLST	Different emm or MLST	Different emm subtype or MLST	Different TC
34746_4_231	7229_8_74	4900	Different cluster	Different emm	Different emm subtype	Different MLST	Different emm or MLST	Different emm subtype or MLST	Different TC
34746_4_231	7229_8_79	4891	Different cluster	Different emm	Different emm subtype	Different MLST	Different emm or MLST	Different emm subtype or MLST	Different TC
34746_4_231	7229_8_90	4899	Different cluster	Different emm	Different emm subtype	Different MLST	Different emm or MLST	Different emm subtype or MLST	Different TC
34746_4_231	7622_6_13	4890	Different cluster	Different emm	Different emm subtype	Different MLST	Different emm or MLST	Different emm subtype or MLST	Different TC
34746_4_231	7622_6_22	5089	Different cluster	Different emm	Different emm subtype	Different MLST	Different emm or MLST	Different emm subtype or MLST	Different TC
34746_4_231	7622_6_9	4901	Different cluster	Different emm	Different emm subtype	Different MLST	Different emm or MLST	Different emm subtype or MLST	Different TC
34746_4_231	34926_1_114	4819	Different cluster	Different emm	Different emm subtype	Different MLST	Different emm or MLST	Different emm subtype or MLST	Different TC
34746_4_231	34926_1_125	4833	Different cluster	Different emm	Different emm subtype	Different MLST	Different emm or MLST	Different emm subtype or MLST	Different TC
34746_4_231	34926_1_142	4818	Different cluster	Different emm	Different emm subtype	Different MLST	Different emm or MLST	Different emm subtype or MLST	Different TC
34746_4_231	34926_1_143	4819	Different cluster	Different emm	Different emm subtype	Different MLST	Different emm or MLST	Different emm subtype or MLST	Different TC
34746_4_231	34926_1_17	4831	Different cluster	Different emm	Different emm subtype	Different MLST	Different emm or MLST	Different emm subtype or MLST	Different TC
34746_4_231	34926_1_197	4845	Different cluster	Different emm	Different emm subtype	Different MLST	Different emm or MLST	Different emm subtype or MLST	Different TC
34746_4_231	34926_1_257	4823	Different cluster	Different emm	Different emm subtype	Different MLST	Different emm or MLST	Different emm subtype or MLST	Different TC
34746_4_231	34926_1_27	4822	Different cluster	Different emm	Different emm subtype	Different MLST	Different emm or MLST	Different emm subtype or MLST	Different TC
34746_4_231	34926_1_293	4836	Different cluster	Different emm	Different emm subtype	Different MLST	Different emm or MLST	Different emm subtype or MLST	Different TC
34746_4_231	34926_1_323	4820	Different cluster	Different emm	Different emm subtype	Different MLST	Different emm or MLST	Different emm subtype or MLST	Different TC
34746_4_231	34926_1_330	4825	Different cluster	Different emm	Different emm subtype	Different MLST	Different emm or MLST	Different emm subtype or MLST	Different TC
34746_4_231	34926_1_35	4824	Different cluster	Different emm	Different emm subtype	Different MLST	Different emm or MLST	Different emm subtype or MLST	Different TC
34746_4_231	34926_1_37	4830	Different cluster	Different emm	Different emm subtype	Different MLST	Different emm or MLST	Different emm subtype or MLST	Different TC
34746_4_231	34926_1_43	4824	Different cluster	Different emm	Different emm subtype	Different MLST	Different emm or MLST	Different emm subtype or MLST	Different TC
34746_4_231	34926_1_50	4827	Different cluster	Different emm	Different emm subtype	Different MLST	Different emm or MLST	Different emm subtype or MLST	Different TC
34746_4_231	34926_1_51	4826	Different cluster	Different emm	Different emm subtype	Different MLST	Different emm or MLST	Different emm subtype or MLST	Different TC
34746_4_231	34926_1_55	4827	Different cluster	Different emm	Different emm subtype	Different MLST	Different emm or MLST	Different emm subtype or MLST	Different TC
34746_4_231	34926_1_86	4830	Different cluster	Different emm	Different emm subtype	Different MLST	Different emm or MLST	Different emm subtype or MLST	Different TC
34746_4_231	34926_1_87	4830	Different cluster	Different emm	Different emm subtype	Different MLST	Different emm or MLST	Different emm subtype or MLST	Different TC
34746_4_231	34926_1_92	4822	Different cluster	Different emm	Different emm subtype	Different MLST	Different emm or MLST	Different emm subtype or MLST	Different TC
34746_4_231	34926_1_99	4827	Different cluster	Different emm	Different emm subtype	Different MLST	Different emm or MLST	Different emm subtype or MLST	Different TC
34746_4_231	34926_7_125	4823	Different cluster	Different emm	Different emm subtype	Different MLST	Different emm or MLST	Different emm subtype or MLST	Different TC
34746_4_231	34926_7_143	4823	Different cluster	Different emm	Different emm subtype	Different MLST	Different emm or MLST	Different emm subtype or MLST	Different TC
34746_4_231	34926_7_147	4827	Different cluster	Different emm	Different emm subtype	Different MLST	Different emm or MLST	Different emm subtype or MLST	Different TC
34746_4_231	34926_7_173	4824	Different cluster	Different emm	Different emm subtype	Different MLST	Different emm or MLST	Different emm subtype or MLST	Different TC
34746_4_231	34926_7_221	4834	Different cluster	Different emm	Different emm subtype	Different MLST	Different emm or MLST	Different emm subtype or MLST	Different TC
34746_4_231	34926_7_275	4820	Different cluster	Different emm	Different emm subtype	Different MLST	Different emm or MLST	Different emm subtype or MLST	Different TC
34746_4_231	34926_7_278	4834	Different cluster	Different emm	Different emm subtype	Different MLST	Different emm or MLST	Different emm subtype or MLST	Different TC
34746_4_231	34926_7_281	4822	Different cluster	Different emm	Different emm subtype	Different MLST	Different emm or MLST	Different emm subtype or MLST	Different TC
34746_4_231	34926_7_48	4839	Different cluster	Different emm	Different emm subtype	Different MLST	Different emm or MLST	Different emm subtype or MLST	Different TC
34746_4_231	34926_7_83	4828	Different cluster	Different emm	Different emm subtype	Different MLST	Different emm or MLST	Different emm subtype or MLST	Different TC
34746_4_231	7229_8_61	4848	Different cluster	Different emm	Different emm subtype	Different MLST	Different emm or MLST	Different emm subtype or MLST	Different TC
34746_4_231	7229_8_78	4836	Different cluster	Different emm	Different emm subtype	Different MLST	Different emm or MLST	Different emm subtype or MLST	Different TC
34746_4_231	7622_6_14	4829	Different cluster	Different emm	Different emm subtype	Different MLST	Different emm or MLST	Different emm subtype or MLST	Different TC
34746_4_231	7622_6_8	4834	Different cluster	Different emm	Different emm subtype	Different MLST	Different emm or MLST	Different emm subtype or MLST	Different TC
34746_4_231	34926_1_11	4814	Different cluster	Different emm	Different emm subtype	Different MLST	Different emm or MLST	Different emm subtype or MLST	Different TC
34746_4_231	34926_1_151	4807	Different cluster	Different emm	Different emm subtype	Different MLST	Different emm or MLST	Different emm subtype or MLST	Different TC
34746_4_231	34926_1_211	4814	Different cluster	Different emm	Different emm subtype	Different MLST	Different emm or MLST	Different emm subtype or MLST	Different TC
34746_4_231	34926_1_314	4815	Different cluster	Different emm	Different emm subtype	Different MLST	Different emm or MLST	Different emm subtype or MLST	Different TC
34746_4_231	34926_1_374	4816	Different cluster	Different emm	Different emm subtype	Different MLST	Different emm or MLST	Different emm subtype or MLST	Different TC
34746_4_231	34926_7_126	4816	Different cluster	Different emm	Different emm subtype	Different MLST	Different emm or MLST	Different emm subtype or MLST	Different TC
34746_4_231	35193_4_134	4810	Different cluster	Different emm	Different emm subtype	Different MLST	Different emm or MLST	Different emm subtype or MLST	Different TC
34746_4_231	7229_8_65	4805	Different cluster	Different emm	Different emm subtype	Different MLST	Different emm or MLST	Different emm subtype or MLST	Different TC
34746_4_231	7622_6_11	4817	Different cluster	Different emm	Different emm subtype	Different MLST	Different emm or MLST	Different emm subtype or MLST	Different TC
34746_4_231	7229_8_60	5051	Different cluster	Different emm	Different emm subtype	Different MLST	Different emm or MLST	Different emm subtype or MLST	Different TC
34746_4_231	7229_8_80	5045	Different cluster	Different emm	Different emm subtype	Different MLST	Different emm or MLST	Different emm subtype or MLST	Different TC
34746_4_231	34926_1_95	4937	Different cluster	Different emm	Different emm subtype	Different MLST	Different emm or MLST	Different emm subtype or MLST	Different TC
34746_4_231	34926_7_236	4936	Different cluster	Different emm	Different emm subtype	Different MLST	Different emm or MLST	Different emm subtype or MLST	Different TC
34746_4_231	34926_7_44	4938	Different cluster	Different emm	Different emm subtype	Different MLST	Different emm or MLST	Different emm subtype or MLST	Different TC
34746_4_231	7229_8_85	4934	Different cluster	Different emm	Different emm subtype	Different MLST	Different emm or MLST	Different emm subtype or MLST	Different TC
34746_4_231	7622_6_17	4972	Different cluster	Different emm	Different emm subtype	Different MLST	Different emm or MLST	Different emm subtype or MLST	Different TC
34746_4_231	7229_8_87	5005	Different cluster	Different emm	Different emm subtype	Different MLST	Different emm or MLST	Different emm subtype or MLST	Different TC
34746_4_231	7622_6_18	5003	Different cluster	Different emm	Different emm subtype	Different MLST	Different emm or MLST	Different emm subtype or MLST	Different TC
34746_4_231	7622_6_1	5001	Different cluster	Different emm	Different emm subtype	Different MLST	Different emm or MLST	Different emm subtype or MLST	Different TC
34746_4_231	34926_1_144	4828	Different cluster	Different emm	Different emm subtype	Different MLST	Different emm or MLST	Different emm subtype or MLST	Different TC
34746_4_231	34926_1_156	4828	Different cluster	Different emm	Different emm subtype	Different MLST	Different emm or MLST	Different emm subtype or MLST	Different TC
34746_4_231	34926_1_329	4806	Different cluster	Different emm	Different emm subtype	Different MLST	Different emm or MLST	Different emm subtype or MLST	Different TC
34746_4_231	34926_1_350	4801	Different cluster	Different emm	Different emm subtype	Different MLST	Different emm or MLST	Different emm subtype or MLST	Different TC
34746_4_231	34926_1_7	4806	Different cluster	Different emm	Different emm subtype	Different MLST	Different emm or MLST	Different emm subtype or MLST	Different TC
34746_4_231	7229_8_71	4801	Different cluster	Different emm	Different emm subtype	Different MLST	Different emm or MLST	Different emm subtype or MLST	Different TC
34746_4_231	7229_8_92	4802	Different cluster	Different emm	Different emm subtype	Different MLST	Different emm or MLST	Different emm subtype or MLST	Different TC
34746_4_231	7622_6_21	4799	Different cluster	Different emm	Different emm subtype	Different MLST	Different emm or MLST	Different emm subtype or MLST	Different TC
34746_4_231	34926_1_218	5112	Different cluster	Different emm	Different emm subtype	Different MLST	Different emm or MLST	Different emm subtype or MLST	Different TC
34746_4_231	34926_1_220	4723	Different cluster	Different emm	Different emm subtype	Different MLST	Different emm or MLST	Different emm subtype or MLST	Different TC
34746_4_231	34926_1_246	5110	Different cluster	Different emm	Different emm subtype	Different MLST	Different emm or MLST	Different emm subtype or MLST	Different TC
34746_4_231	34926_1_272	5111	Different cluster	Different emm	Different emm subtype	Different MLST	Different emm or MLST	Different emm subtype or MLST	Different TC
34746_4_231	34926_1_273	5112	Different cluster	Different emm	Different emm subtype	Different MLST	Different emm or MLST	Different emm subtype or MLST	Different TC
34746_4_231	34926_1_321	5113	Different cluster	Different emm	Different emm subtype	Different MLST	Different emm or MLST	Different emm subtype or MLST	Different TC
34746_4_231	34926_1_331	5110	Different cluster	Different emm	Different emm subtype	Different MLST	Different emm or MLST	Different emm subtype or MLST	Different TC
34746_4_231	34926_1_335	5108	Different cluster	Different emm	Different emm subtype	Different MLST	Different emm or MLST	Different emm subtype or MLST	Different TC
34746_4_231	34926_1_337	5110	Different cluster	Different emm	Different emm subtype	Different MLST	Different emm or MLST	Different emm subtype or MLST	Different TC
34746_4_231	34926_1_359	5111	Different cluster	Different emm	Different emm subtype	Different MLST	Different emm or MLST	Different emm subtype or MLST	Different TC
34746_4_231	34926_1_362	5124	Different cluster	Different emm	Different emm subtype	Different MLST	Different emm or MLST	Different emm subtype or MLST	Different TC
34746_4_231	34926_1_42	5117	Different cluster	Different emm	Different emm subtype	Different MLST	Different emm or MLST	Different emm subtype or MLST	Different TC
34746_4_231	34926_1_73	4722	Different cluster	Different emm	Different emm subtype	Different MLST	Different emm or MLST	Different emm subtype or MLST	Different TC
34746_4_231	34926_7_113	5114	Different cluster	Different emm	Different emm subtype	Different MLST	Different emm or MLST	Different emm subtype or MLST	Different TC
34746_4_231	34926_7_155	5112	Different cluster	Different emm	Different emm subtype	Different MLST	Different emm or MLST	Different emm subtype or MLST	Different TC
34746_4_231	34926_7_179	5111	Different cluster	Different emm	Different emm subtype	Different MLST	Different emm or MLST	Different emm subtype or MLST	Different TC
34746_4_231	34926_7_182	5111	Different cluster	Different emm	Different emm subtype	Different MLST	Different emm or MLST	Different emm subtype or MLST	Different TC
34746_4_231	34926_7_191	5111	Different cluster	Different emm	Different emm subtype	Different MLST	Different emm or MLST	Different emm subtype or MLST	Different TC
34746_4_231	34926_7_269	5113	Different cluster	Different emm	Different emm subtype	Different MLST	Different emm or MLST	Different emm subtype or MLST	Different TC
34746_4_231	34926_7_270	5112	Different cluster	Different emm	Different emm subtype	Different MLST	Different emm or MLST	Different emm subtype or MLST	Different TC
34746_4_231	34926_7_71	5114	Different cluster	Different emm	Different emm subtype	Different MLST	Different emm or MLST	Different emm subtype or MLST	Different TC
34746_4_231	34926_7_86	5115	Different cluster	Different emm	Different emm subtype	Different MLST	Different emm or MLST	Different emm subtype or MLST	Different TC
34746_4_231	34926_7_98	5116	Different cluster	Different emm	Different emm subtype	Different MLST	Different emm or MLST	Different emm subtype or MLST	Different TC
34746_4_231	7229_8_68	4755	Different cluster	Different emm	Different emm subtype	Different MLST	Different emm or MLST	Different emm subtype or MLST	Different TC
34746_4_231	7622_6_15	5111	Different cluster	Different emm	Different emm subtype	Different MLST	Different emm or MLST	Different emm subtype or MLST	Different TC
34746_4_231	7229_8_95	4691	Different cluster	Different emm	Different emm subtype	Different MLST	Different emm or MLST	Different emm subtype or MLST	Different TC
34746_4_231	34926_1_126	4993	Different cluster	Different emm	Different emm subtype	Different MLST	Different emm or MLST	Different emm subtype or MLST	Different TC
34746_4_231	34926_1_127	4990	Different cluster	Different emm	Different emm subtype	Different MLST	Different emm or MLST	Different emm subtype or MLST	Different TC
34746_4_231	34926_1_183	4994	Different cluster	Different emm	Different emm subtype	Different MLST	Different emm or MLST	Different emm subtype or MLST	Different TC
34746_4_231	34926_1_203	5285	Different cluster	Different emm	Different emm subtype	Different MLST	Different emm or MLST	Different emm subtype or MLST	Different TC
34746_4_231	34926_1_299	4990	Different cluster	Different emm	Different emm subtype	Different MLST	Different emm or MLST	Different emm subtype or MLST	Different TC
34746_4_231	34926_1_333	4993	Different cluster	Different emm	Different emm subtype	Different MLST	Different emm or MLST	Different emm subtype or MLST	Different TC
34746_4_231	34926_1_349	5295	Different cluster	Different emm	Different emm subtype	Different MLST	Different emm or MLST	Different emm subtype or MLST	Different TC
34746_4_231	34926_1_367	5287	Different cluster	Different emm	Different emm subtype	Different MLST	Different emm or MLST	Different emm subtype or MLST	Different TC
34746_4_231	34926_1_369	4991	Different cluster	Different emm	Different emm subtype	Different MLST	Different emm or MLST	Different emm subtype or MLST	Different TC
34746_4_231	34926_1_372	5291	Different cluster	Different emm	Different emm subtype	Different MLST	Different emm or MLST	Different emm subtype or MLST	Different TC
34746_4_231	34926_1_56	4956	Different cluster	Different emm	Different emm subtype	Different MLST	Different emm or MLST	Different emm subtype or MLST	Different TC
34746_4_231	34926_1_70	4955	Different cluster	Different emm	Different emm subtype	Different MLST	Different emm or MLST	Different emm subtype or MLST	Different TC
34746_4_231	34926_7_16	4993	Different cluster	Different emm	Different emm subtype	Different MLST	Different emm or MLST	Different emm subtype or MLST	Different TC
34746_4_231	34926_7_185	5287	Different cluster	Different emm	Different emm subtype	Different MLST	Different emm or MLST	Different emm subtype or MLST	Different TC
34746_4_231	34926_7_40	4967	Different cluster	Different emm	Different emm subtype	Different MLST	Different emm or MLST	Different emm subtype or MLST	Different TC
34746_4_231	34926_7_74	5296	Different cluster	Different emm	Different emm subtype	Different MLST	Different emm or MLST	Different emm subtype or MLST	Different TC
34746_4_231	34926_7_78	5296	Different cluster	Different emm	Different emm subtype	Different MLST	Different emm or MLST	Different emm subtype or MLST	Different TC
34746_4_231	34926_7_99	4994	Different cluster	Different emm	Different emm subtype	Different MLST	Different emm or MLST	Different emm subtype or MLST	Different TC
34746_4_231	7229_8_64	5291	Different cluster	Different emm	Different emm subtype	Different MLST	Different emm or MLST	Different emm subtype or MLST	Different TC
34746_4_231	7229_8_76	5015	Different cluster	Different emm	Different emm subtype	Different MLST	Different emm or MLST	Different emm subtype or MLST	Different TC
34746_4_231	7229_8_89	4999	Different cluster	Different emm	Different emm subtype	Different MLST	Different emm or MLST	Different emm subtype or MLST	Different TC
34746_4_231	7622_6_16	5288	Different cluster	Different emm	Different emm subtype	Different MLST	Different emm or MLST	Different emm subtype or MLST	Different TC
34746_4_231	7622_6_2	4990	Different cluster	Different emm	Different emm subtype	Different MLST	Different emm or MLST	Different emm subtype or MLST	Different TC
34746_4_231	7622_6_6	5284	Different cluster	Different emm	Different emm subtype	Different MLST	Different emm or MLST	Different emm subtype or MLST	Different TC
34746_4_231	34926_1_13	5390	Different cluster	Different emm	Different emm subtype	Different MLST	Different emm or MLST	Different emm subtype or MLST	Different TC
34746_4_231	34926_1_157	5049	Different cluster	Different emm	Different emm subtype	Different MLST	Different emm or MLST	Different emm subtype or MLST	Different TC
34746_4_231	34926_1_170	5048	Different cluster	Different emm	Different emm subtype	Different MLST	Different emm or MLST	Different emm subtype or MLST	Different TC
34746_4_231	34926_1_173	5054	Different cluster	Different emm	Different emm subtype	Different MLST	Different emm or MLST	Different emm subtype or MLST	Different TC
34746_4_231	34926_1_23	5054	Different cluster	Different emm	Different emm subtype	Different MLST	Different emm or MLST	Different emm subtype or MLST	Different TC
34746_4_231	34926_1_368	5053	Different cluster	Different emm	Different emm subtype	Different MLST	Different emm or MLST	Different emm subtype or MLST	Different TC
34746_4_231	34926_7_68	5048	Different cluster	Different emm	Different emm subtype	Different MLST	Different emm or MLST	Different emm subtype or MLST	Different TC
34746_4_231	7229_8_70	5052	Different cluster	Different emm	Different emm subtype	Different MLST	Different emm or MLST	Different emm subtype or MLST	Different TC
34746_4_231	7229_8_96	5042	Different cluster	Different emm	Different emm subtype	Different MLST	Different emm or MLST	Different emm subtype or MLST	Different TC
34746_4_231	34926_1_121	4808	Different cluster	Different emm	Different emm subtype	Different MLST	Different emm or MLST	Different emm subtype or MLST	Different TC
34746_4_231	34926_1_209	4808	Different cluster	Different emm	Different emm subtype	Different MLST	Different emm or MLST	Different emm subtype or MLST	Different TC
34746_4_231	34926_1_219	4809	Different cluster	Different emm	Different emm subtype	Different MLST	Different emm or MLST	Different emm subtype or MLST	Different TC
34746_4_231	7229_8_59	4814	Different cluster	Different emm	Different emm subtype	Different MLST	Different emm or MLST	Different emm subtype or MLST	Different TC
34746_4_231	7622_6_10	4810	Different cluster	Different emm	Different emm subtype	Different MLST	Different emm or MLST	Different emm subtype or MLST	Different TC
34746_4_231	34926_1_192	4995	Different cluster	Different emm	Different emm subtype	Different MLST	Different emm or MLST	Different emm subtype or MLST	Different TC
34746_4_231	34926_1_278	4997	Different cluster	Different emm	Different emm subtype	Different MLST	Different emm or MLST	Different emm subtype or MLST	Different TC
34746_4_231	34926_1_313	4997	Different cluster	Different emm	Different emm subtype	Different MLST	Different emm or MLST	Different emm subtype or MLST	Different TC
34746_4_231	34926_7_167	4999	Different cluster	Different emm	Different emm subtype	Different MLST	Different emm or MLST	Different emm subtype or MLST	Different TC
34746_4_231	34926_7_209	4994	Different cluster	Different emm	Different emm subtype	Different MLST	Different emm or MLST	Different emm subtype or MLST	Different TC
34746_4_231	7229_8_91	4995	Different cluster	Different emm	Different emm subtype	Different MLST	Different emm or MLST	Different emm subtype or MLST	Different TC
34746_4_231	7622_6_20	5002	Different cluster	Different emm	Different emm subtype	Different MLST	Different emm or MLST	Different emm subtype or MLST	Different TC
34746_4_231	34926_1_158	4847	Different cluster	Different emm	Different emm subtype	Different MLST	Different emm or MLST	Different emm subtype or MLST	Different TC
34746_4_231	34926_1_76	4850	Different cluster	Different emm	Different emm subtype	Different MLST	Different emm or MLST	Different emm subtype or MLST	Different TC
34746_4_231	34926_7_104	4794	Different cluster	Different emm	Different emm subtype	Different MLST	Different emm or MLST	Different emm subtype or MLST	Different TC
34746_4_231	34926_7_188	4800	Different cluster	Different emm	Different emm subtype	Different MLST	Different emm or MLST	Different emm subtype or MLST	Different TC
34746_4_231	7229_8_83	4847	Different cluster	Different emm	Different emm subtype	Different MLST	Different emm or MLST	Different emm subtype or MLST	Different TC
34746_4_231	7229_8_93	4857	Different cluster	Different emm	Different emm subtype	Different MLST	Different emm or MLST	Different emm subtype or MLST	Different TC
34746_4_231	34746_4_228	5192	Different cluster	Different emm	Different emm subtype	Different MLST	Different emm or MLST	Different emm subtype or MLST	Different TC
34746_4_231	34926_1_101	5187	Different cluster	Different emm	Different emm subtype	Different MLST	Different emm or MLST	Different emm subtype or MLST	Different TC
34746_4_231	34926_1_105	5529	Different cluster	Different emm	Different emm subtype	Different MLST	Different emm or MLST	Different emm subtype or MLST	Different TC
34746_4_231	34926_1_107	5194	Different cluster	Different emm	Different emm subtype	Different MLST	Different emm or MLST	Different emm subtype or MLST	Different TC
34746_4_231	34926_1_135	5187	Different cluster	Different emm	Different emm subtype	Different MLST	Different emm or MLST	Different emm subtype or MLST	Different TC
34746_4_231	34926_1_145	5194	Different cluster	Different emm	Different emm subtype	Different MLST	Different emm or MLST	Different emm subtype or MLST	Different TC
34746_4_231	34926_1_182	5178	Different cluster	Different emm	Different emm subtype	Different MLST	Different emm or MLST	Different emm subtype or MLST	Different TC
34746_4_231	34926_1_196	5194	Different cluster	Different emm	Different emm subtype	Different MLST	Different emm or MLST	Different emm subtype or MLST	Different TC
34746_4_231	34926_1_208	5192	Different cluster	Different emm	Different emm subtype	Different MLST	Different emm or MLST	Different emm subtype or MLST	Different TC
34746_4_231	34926_1_256	5192	Different cluster	Different emm	Different emm subtype	Different MLST	Different emm or MLST	Different emm subtype or MLST	Different TC
34746_4_231	34926_1_261	5528	Different cluster	Different emm	Different emm subtype	Different MLST	Different emm or MLST	Different emm subtype or MLST	Different TC
34746_4_231	34926_1_262	5186	Different cluster	Different emm	Different emm subtype	Different MLST	Different emm or MLST	Different emm subtype or MLST	Different TC
34746_4_231	34926_1_265	5194	Different cluster	Different emm	Different emm subtype	Different MLST	Different emm or MLST	Different emm subtype or MLST	Different TC
34746_4_231	34926_1_287	5192	Different cluster	Different emm	Different emm subtype	Different MLST	Different emm or MLST	Different emm subtype or MLST	Different TC
34746_4_231	34926_1_355	5195	Different cluster	Different emm	Different emm subtype	Different MLST	Different emm or MLST	Different emm subtype or MLST	Different TC
34746_4_231	34926_1_375	5507	Different cluster	Different emm	Different emm subtype	Different MLST	Different emm or MLST	Different emm subtype or MLST	Different TC
34746_4_231	34926_1_45	5187	Different cluster	Different emm	Different emm subtype	Different MLST	Different emm or MLST	Different emm subtype or MLST	Different TC
34746_4_231	34926_1_62	5192	Different cluster	Different emm	Different emm subtype	Different MLST	Different emm or MLST	Different emm subtype or MLST	Different TC
34746_4_231	34926_1_71	5179	Different cluster	Different emm	Different emm subtype	Different MLST	Different emm or MLST	Different emm subtype or MLST	Different TC
34746_4_231	34926_1_93	5193	Different cluster	Different emm	Different emm subtype	Different MLST	Different emm or MLST	Different emm subtype or MLST	Different TC
34746_4_231	34926_1_98	5192	Different cluster	Different emm	Different emm subtype	Different MLST	Different emm or MLST	Different emm subtype or MLST	Different TC
34746_4_231	34926_1_9	5192	Different cluster	Different emm	Different emm subtype	Different MLST	Different emm or MLST	Different emm subtype or MLST	Different TC
34746_4_231	34926_7_12	5194	Different cluster	Different emm	Different emm subtype	Different MLST	Different emm or MLST	Different emm subtype or MLST	Different TC
34746_4_231	34926_7_195	5197	Different cluster	Different emm	Different emm subtype	Different MLST	Different emm or MLST	Different emm subtype or MLST	Different TC
34746_4_231	34926_7_8	5195	Different cluster	Different emm	Different emm subtype	Different MLST	Different emm or MLST	Different emm subtype or MLST	Different TC
34746_4_231	7229_8_62	5199	Different cluster	Different emm	Different emm subtype	Different MLST	Different emm or MLST	Different emm subtype or MLST	Different TC
34746_4_231	7229_8_75	5527	Different cluster	Different emm	Different emm subtype	Different MLST	Different emm or MLST	Different emm subtype or MLST	Different TC
34746_4_231	7229_8_86	5189	Different cluster	Different emm	Different emm subtype	Different MLST	Different emm or MLST	Different emm subtype or MLST	Different TC
34746_4_231	7622_6_19	5196	Different cluster	Different emm	Different emm subtype	Different MLST	Different emm or MLST	Different emm subtype or MLST	Different TC
34746_4_231	7229_8_72	5065	Different cluster	Different emm	Different emm subtype	Different MLST	Different emm or MLST	Different emm subtype or MLST	Different TC
34746_4_231	7622_6_5	4950	Different cluster	Different emm	Different emm subtype	Different MLST	Different emm or MLST	Different emm subtype or MLST	Different TC
34746_4_231	34926_1_115	4870	Different cluster	Different emm	Different emm subtype	Different MLST	Different emm or MLST	Different emm subtype or MLST	Different TC
34746_4_231	34926_1_119	4886	Different cluster	Different emm	Different emm subtype	Different MLST	Different emm or MLST	Different emm subtype or MLST	Different TC
34746_4_231	34926_1_120	4868	Different cluster	Different emm	Different emm subtype	Different MLST	Different emm or MLST	Different emm subtype or MLST	Different TC
34746_4_231	34926_1_129	4865	Different cluster	Different emm	Different emm subtype	Different MLST	Different emm or MLST	Different emm subtype or MLST	Different TC
34746_4_231	34926_1_137	5058	Different cluster	Different emm	Different emm subtype	Different MLST	Different emm or MLST	Different emm subtype or MLST	Different TC
34746_4_231	34926_1_163	4870	Different cluster	Different emm	Different emm subtype	Different MLST	Different emm or MLST	Different emm subtype or MLST	Different TC
34746_4_231	34926_1_165	4869	Different cluster	Different emm	Different emm subtype	Different MLST	Different emm or MLST	Different emm subtype or MLST	Different TC
34746_4_231	34926_1_172	4867	Different cluster	Different emm	Different emm subtype	Different MLST	Different emm or MLST	Different emm subtype or MLST	Different TC
34746_4_231	34926_1_177	4866	Different cluster	Different emm	Different emm subtype	Different MLST	Different emm or MLST	Different emm subtype or MLST	Different TC
34746_4_231	34926_1_178	5056	Different cluster	Different emm	Different emm subtype	Different MLST	Different emm or MLST	Different emm subtype or MLST	Different TC
34746_4_231	34926_1_206	5057	Different cluster	Different emm	Different emm subtype	Different MLST	Different emm or MLST	Different emm subtype or MLST	Different TC
34746_4_231	34926_1_228	5057	Different cluster	Different emm	Different emm subtype	Different MLST	Different emm or MLST	Different emm subtype or MLST	Different TC
34746_4_231	34926_1_233	5058	Different cluster	Different emm	Different emm subtype	Different MLST	Different emm or MLST	Different emm subtype or MLST	Different TC
34746_4_231	34926_1_234	4869	Different cluster	Different emm	Different emm subtype	Different MLST	Different emm or MLST	Different emm subtype or MLST	Different TC
34746_4_231	34926_1_236	4869	Different cluster	Different emm	Different emm subtype	Different MLST	Different emm or MLST	Different emm subtype or MLST	Different TC
34746_4_231	34926_1_242	4875	Different cluster	Different emm	Different emm subtype	Different MLST	Different emm or MLST	Different emm subtype or MLST	Different TC
34746_4_231	34926_1_248	4870	Different cluster	Different emm	Different emm subtype	Different MLST	Different emm or MLST	Different emm subtype or MLST	Different TC
34746_4_231	34926_1_269	4866	Different cluster	Different emm	Different emm subtype	Different MLST	Different emm or MLST	Different emm subtype or MLST	Different TC
34746_4_231	34926_1_277	4866	Different cluster	Different emm	Different emm subtype	Different MLST	Different emm or MLST	Different emm subtype or MLST	Different TC
34746_4_231	34926_1_289	4866	Different cluster	Different emm	Different emm subtype	Different MLST	Different emm or MLST	Different emm subtype or MLST	Different TC
34746_4_231	34926_1_291	4869	Different cluster	Different emm	Different emm subtype	Different MLST	Different emm or MLST	Different emm subtype or MLST	Different TC
34746_4_231	34926_1_317	5060	Different cluster	Different emm	Different emm subtype	Different MLST	Different emm or MLST	Different emm subtype or MLST	Different TC
34746_4_231	34926_1_322	5061	Different cluster	Different emm	Different emm subtype	Different MLST	Different emm or MLST	Different emm subtype or MLST	Different TC
34746_4_231	34926_1_325	5057	Different cluster	Different emm	Different emm subtype	Different MLST	Different emm or MLST	Different emm subtype or MLST	Different TC
34746_4_231	34926_1_339	5058	Different cluster	Different emm	Different emm subtype	Different MLST	Different emm or MLST	Different emm subtype or MLST	Different TC
34746_4_231	34926_1_63	5056	Different cluster	Different emm	Different emm subtype	Different MLST	Different emm or MLST	Different emm subtype or MLST	Different TC
34746_4_231	34926_1_65	4868	Different cluster	Different emm	Different emm subtype	Different MLST	Different emm or MLST	Different emm subtype or MLST	Different TC
34746_4_231	34926_1_79	4865	Different cluster	Different emm	Different emm subtype	Different MLST	Different emm or MLST	Different emm subtype or MLST	Different TC
34746_4_231	34926_1_81	4872	Different cluster	Different emm	Different emm subtype	Different MLST	Different emm or MLST	Different emm subtype or MLST	Different TC
34746_4_231	34926_1_91	4867	Different cluster	Different emm	Different emm subtype	Different MLST	Different emm or MLST	Different emm subtype or MLST	Different TC
34746_4_231	34926_7_152	5054	Different cluster	Different emm	Different emm subtype	Different MLST	Different emm or MLST	Different emm subtype or MLST	Different TC
34746_4_231	34926_7_174	5062	Different cluster	Different emm	Different emm subtype	Different MLST	Different emm or MLST	Different emm subtype or MLST	Different TC
34746_4_231	7229_8_63	4870	Different cluster	Different emm	Different emm subtype	Different MLST	Different emm or MLST	Different emm subtype or MLST	Different TC
34746_4_231	7229_8_81	4939	Different cluster	Different emm	Different emm subtype	Different MLST	Different emm or MLST	Different emm subtype or MLST	Different TC
34746_4_231	7229_8_94	4980	Different cluster	Different emm	Different emm subtype	Different MLST	Different emm or MLST	Different emm subtype or MLST	Different TC
34746_4_231	7622_6_3	5061	Different cluster	Different emm	Different emm subtype	Different MLST	Different emm or MLST	Different emm subtype or MLST	Different TC
34746_4_231	7622_6_7	4931	Different cluster	Different emm	Different emm subtype	Different MLST	Different emm or MLST	Different emm subtype or MLST	Different TC
34746_4_236	34746_4_237	5	Same cluster	Same emm	Same emm subtype	Same MLST	Same emm and MLST	Same emm subtype and MLST	Same TC
34746_4_236	34746_4_242	9	Same cluster	Same emm	Same emm subtype	Same MLST	Same emm and MLST	Same emm subtype and MLST	Same TC
34746_4_236	34746_4_246	5	Same cluster	Same emm	Same emm subtype	Same MLST	Same emm and MLST	Same emm subtype and MLST	Same TC
34746_4_236	34926_1_128	8	Same cluster	Same emm	Different emm subtype	Same MLST	Same emm and MLST	Different emm subtype or MLST	Same TC
34746_4_236	34926_1_134	2	Same cluster	Same emm	Same emm subtype	Same MLST	Same emm and MLST	Same emm subtype and MLST	Same TC
34746_4_236	34926_1_136	1	Same cluster	Same emm	Same emm subtype	Same MLST	Same emm and MLST	Same emm subtype and MLST	Same TC
34746_4_236	34926_1_150	2	Same cluster	Same emm	Same emm subtype	Same MLST	Same emm and MLST	Same emm subtype and MLST	Same TC
34746_4_236	34926_1_171	2	Same cluster	Same emm	Same emm subtype	Same MLST	Same emm and MLST	Same emm subtype and MLST	Same TC
34746_4_236	34926_1_185	7	Same cluster	Same emm	Same emm subtype	Same MLST	Same emm and MLST	Same emm subtype and MLST	Same TC
34746_4_236	34926_1_19	2	Same cluster	Same emm	Same emm subtype	Same MLST	Same emm and MLST	Same emm subtype and MLST	Same TC
34746_4_236	34926_1_1	2	Same cluster	Same emm	Same emm subtype	Same MLST	Same emm and MLST	Same emm subtype and MLST	Same TC
34746_4_236	34926_1_201	1	Same cluster	Same emm	Same emm subtype	Same MLST	Same emm and MLST	Same emm subtype and MLST	Same TC
34746_4_236	34926_1_237	2	Same cluster	Same emm	Same emm subtype	Same MLST	Same emm and MLST	Same emm subtype and MLST	Same TC
34746_4_236	34926_1_241	12	Same cluster	Same emm	Same emm subtype	Same MLST	Same emm and MLST	Same emm subtype and MLST	Same TC
34746_4_236	34926_1_249	2	Same cluster	Same emm	Same emm subtype	Same MLST	Same emm and MLST	Same emm subtype and MLST	Same TC
34746_4_236	34926_1_255	3	Same cluster	Same emm	Same emm subtype	Same MLST	Same emm and MLST	Same emm subtype and MLST	Same TC
34746_4_236	34926_1_282	1	Same cluster	Same emm	Same emm subtype	Same MLST	Same emm and MLST	Same emm subtype and MLST	Same TC
34746_4_236	34926_1_332	8	Same cluster	Same emm	Different emm subtype	Same MLST	Same emm and MLST	Different emm subtype or MLST	Same TC
34746_4_236	34926_1_338	1	Same cluster	Same emm	Same emm subtype	Same MLST	Same emm and MLST	Same emm subtype and MLST	Same TC
34746_4_236	34926_1_347	5	Same cluster	Same emm	Same emm subtype	Same MLST	Same emm and MLST	Same emm subtype and MLST	Same TC
34746_4_236	34926_1_353	6	Same cluster	Same emm	Same emm subtype	Same MLST	Same emm and MLST	Same emm subtype and MLST	Same TC
34746_4_236	34926_1_354	2	Same cluster	Same emm	Same emm subtype	Same MLST	Same emm and MLST	Same emm subtype and MLST	Same TC
34746_4_236	34926_1_44	2	Same cluster	Same emm	Same emm subtype	Same MLST	Same emm and MLST	Same emm subtype and MLST	Same TC
34746_4_236	34926_1_80	2	Same cluster	Same emm	Same emm subtype	Same MLST	Same emm and MLST	Same emm subtype and MLST	Same TC
34746_4_236	34926_7_158	2	Same cluster	Same emm	Same emm subtype	Same MLST	Same emm and MLST	Same emm subtype and MLST	Same TC
34746_4_236	34926_7_161	2	Same cluster	Same emm	Same emm subtype	Same MLST	Same emm and MLST	Same emm subtype and MLST	Same TC
34746_4_236	7229_8_69	3	Same cluster	Same emm	Same emm subtype	Same MLST	Same emm and MLST	Same emm subtype and MLST	Same TC
34746_4_236	7229_8_84	9	Same cluster	Same emm	Different emm subtype	Same MLST	Same emm and MLST	Different emm subtype or MLST	Same TC
34746_4_236	7229_8_88	8	Same cluster	Same emm	Different emm subtype	Same MLST	Same emm and MLST	Different emm subtype or MLST	Same TC
34746_4_236	7622_6_12	2	Same cluster	Same emm	Same emm subtype	Same MLST	Same emm and MLST	Same emm subtype and MLST	Same TC
34746_4_236	34926_1_117	4909	Different cluster	Different emm	Different emm subtype	Different MLST	Different emm or MLST	Different emm subtype or MLST	Different TC
34746_4_236	34926_1_118	4891	Different cluster	Different emm	Different emm subtype	Different MLST	Different emm or MLST	Different emm subtype or MLST	Different TC
34746_4_236	34926_1_123	4898	Different cluster	Different emm	Different emm subtype	Different MLST	Different emm or MLST	Different emm subtype or MLST	Different TC
34746_4_236	34926_1_154	4921	Different cluster	Different emm	Different emm subtype	Different MLST	Different emm or MLST	Different emm subtype or MLST	Different TC
34746_4_236	34926_1_15	4891	Different cluster	Different emm	Different emm subtype	Different MLST	Different emm or MLST	Different emm subtype or MLST	Different TC
34746_4_236	34926_1_187	4891	Different cluster	Different emm	Different emm subtype	Different MLST	Different emm or MLST	Different emm subtype or MLST	Different TC
34746_4_236	34926_1_191	4890	Different cluster	Different emm	Different emm subtype	Different MLST	Different emm or MLST	Different emm subtype or MLST	Different TC
34746_4_236	34926_1_195	4890	Different cluster	Different emm	Different emm subtype	Different MLST	Different emm or MLST	Different emm subtype or MLST	Different TC
34746_4_236	34926_1_200	4898	Different cluster	Different emm	Different emm subtype	Different MLST	Different emm or MLST	Different emm subtype or MLST	Different TC
34746_4_236	34926_1_205	4898	Different cluster	Different emm	Different emm subtype	Different MLST	Different emm or MLST	Different emm subtype or MLST	Different TC
34746_4_236	34926_1_213	4889	Different cluster	Different emm	Different emm subtype	Different MLST	Different emm or MLST	Different emm subtype or MLST	Different TC
34746_4_236	34926_1_21	4896	Different cluster	Different emm	Different emm subtype	Different MLST	Different emm or MLST	Different emm subtype or MLST	Different TC
34746_4_236	34926_1_270	4890	Different cluster	Different emm	Different emm subtype	Different MLST	Different emm or MLST	Different emm subtype or MLST	Different TC
34746_4_236	34926_1_28	4889	Different cluster	Different emm	Different emm subtype	Different MLST	Different emm or MLST	Different emm subtype or MLST	Different TC
34746_4_236	34926_1_295	4898	Different cluster	Different emm	Different emm subtype	Different MLST	Different emm or MLST	Different emm subtype or MLST	Different TC
34746_4_236	34926_1_296	4890	Different cluster	Different emm	Different emm subtype	Different MLST	Different emm or MLST	Different emm subtype or MLST	Different TC
34746_4_236	34926_1_302	4900	Different cluster	Different emm	Different emm subtype	Different MLST	Different emm or MLST	Different emm subtype or MLST	Different TC
34746_4_236	34926_1_319	4890	Different cluster	Different emm	Different emm subtype	Different MLST	Different emm or MLST	Different emm subtype or MLST	Different TC
34746_4_236	34926_1_324	4892	Different cluster	Different emm	Different emm subtype	Different MLST	Different emm or MLST	Different emm subtype or MLST	Different TC
34746_4_236	34926_1_327	4889	Different cluster	Different emm	Different emm subtype	Different MLST	Different emm or MLST	Different emm subtype or MLST	Different TC
34746_4_236	34926_1_345	4897	Different cluster	Different emm	Different emm subtype	Different MLST	Different emm or MLST	Different emm subtype or MLST	Different TC
34746_4_236	34926_1_34	4890	Different cluster	Different emm	Different emm subtype	Different MLST	Different emm or MLST	Different emm subtype or MLST	Different TC
34746_4_236	34926_1_47	5091	Different cluster	Different emm	Different emm subtype	Different MLST	Different emm or MLST	Different emm subtype or MLST	Different TC
34746_4_236	34926_1_60	4897	Different cluster	Different emm	Different emm subtype	Different MLST	Different emm or MLST	Different emm subtype or MLST	Different TC
34746_4_236	34926_1_64	4901	Different cluster	Different emm	Different emm subtype	Different MLST	Different emm or MLST	Different emm subtype or MLST	Different TC
34746_4_236	34926_1_66	4890	Different cluster	Different emm	Different emm subtype	Different MLST	Different emm or MLST	Different emm subtype or MLST	Different TC
34746_4_236	34926_1_68	4899	Different cluster	Different emm	Different emm subtype	Different MLST	Different emm or MLST	Different emm subtype or MLST	Different TC
34746_4_236	34926_1_74	4889	Different cluster	Different emm	Different emm subtype	Different MLST	Different emm or MLST	Different emm subtype or MLST	Different TC
34746_4_236	34926_7_107	4889	Different cluster	Different emm	Different emm subtype	Different MLST	Different emm or MLST	Different emm subtype or MLST	Different TC
34746_4_236	34926_7_110	4889	Different cluster	Different emm	Different emm subtype	Different MLST	Different emm or MLST	Different emm subtype or MLST	Different TC
34746_4_236	34926_7_116	4890	Different cluster	Different emm	Different emm subtype	Different MLST	Different emm or MLST	Different emm subtype or MLST	Different TC
34746_4_236	34926_7_119	4888	Different cluster	Different emm	Different emm subtype	Different MLST	Different emm or MLST	Different emm subtype or MLST	Different TC
34746_4_236	34926_7_122	4888	Different cluster	Different emm	Different emm subtype	Different MLST	Different emm or MLST	Different emm subtype or MLST	Different TC
34746_4_236	34926_7_131	4889	Different cluster	Different emm	Different emm subtype	Different MLST	Different emm or MLST	Different emm subtype or MLST	Different TC
34746_4_236	34926_7_164	4889	Different cluster	Different emm	Different emm subtype	Different MLST	Different emm or MLST	Different emm subtype or MLST	Different TC
34746_4_236	34926_7_1	4899	Different cluster	Different emm	Different emm subtype	Different MLST	Different emm or MLST	Different emm subtype or MLST	Different TC
34746_4_236	34926_7_200	4901	Different cluster	Different emm	Different emm subtype	Different MLST	Different emm or MLST	Different emm subtype or MLST	Different TC
34746_4_236	34926_7_203	4894	Different cluster	Different emm	Different emm subtype	Different MLST	Different emm or MLST	Different emm subtype or MLST	Different TC
34746_4_236	34926_7_212	4895	Different cluster	Different emm	Different emm subtype	Different MLST	Different emm or MLST	Different emm subtype or MLST	Different TC
34746_4_236	34926_7_215	4896	Different cluster	Different emm	Different emm subtype	Different MLST	Different emm or MLST	Different emm subtype or MLST	Different TC
34746_4_236	34926_7_218	4898	Different cluster	Different emm	Different emm subtype	Different MLST	Different emm or MLST	Different emm subtype or MLST	Different TC
34746_4_236	34926_7_222	4902	Different cluster	Different emm	Different emm subtype	Different MLST	Different emm or MLST	Different emm subtype or MLST	Different TC
34746_4_236	34926_7_227	4898	Different cluster	Different emm	Different emm subtype	Different MLST	Different emm or MLST	Different emm subtype or MLST	Different TC
34746_4_236	34926_7_291	4893	Different cluster	Different emm	Different emm subtype	Different MLST	Different emm or MLST	Different emm subtype or MLST	Different TC
34746_4_236	34926_7_296	4894	Different cluster	Different emm	Different emm subtype	Different MLST	Different emm or MLST	Different emm subtype or MLST	Different TC
34746_4_236	34926_7_302	4902	Different cluster	Different emm	Different emm subtype	Different MLST	Different emm or MLST	Different emm subtype or MLST	Different TC
34746_4_236	34926_7_36	4893	Different cluster	Different emm	Different emm subtype	Different MLST	Different emm or MLST	Different emm subtype or MLST	Different TC
34746_4_236	34926_7_49	4898	Different cluster	Different emm	Different emm subtype	Different MLST	Different emm or MLST	Different emm subtype or MLST	Different TC
34746_4_236	34926_7_89	4887	Different cluster	Different emm	Different emm subtype	Different MLST	Different emm or MLST	Different emm subtype or MLST	Different TC
34746_4_236	7229_8_74	4901	Different cluster	Different emm	Different emm subtype	Different MLST	Different emm or MLST	Different emm subtype or MLST	Different TC
34746_4_236	7229_8_79	4892	Different cluster	Different emm	Different emm subtype	Different MLST	Different emm or MLST	Different emm subtype or MLST	Different TC
34746_4_236	7229_8_90	4900	Different cluster	Different emm	Different emm subtype	Different MLST	Different emm or MLST	Different emm subtype or MLST	Different TC
34746_4_236	7622_6_13	4891	Different cluster	Different emm	Different emm subtype	Different MLST	Different emm or MLST	Different emm subtype or MLST	Different TC
34746_4_236	7622_6_22	5091	Different cluster	Different emm	Different emm subtype	Different MLST	Different emm or MLST	Different emm subtype or MLST	Different TC
34746_4_236	7622_6_9	4902	Different cluster	Different emm	Different emm subtype	Different MLST	Different emm or MLST	Different emm subtype or MLST	Different TC
34746_4_236	34926_1_114	4819	Different cluster	Different emm	Different emm subtype	Different MLST	Different emm or MLST	Different emm subtype or MLST	Different TC
34746_4_236	34926_1_125	4834	Different cluster	Different emm	Different emm subtype	Different MLST	Different emm or MLST	Different emm subtype or MLST	Different TC
34746_4_236	34926_1_142	4840	Different cluster	Different emm	Different emm subtype	Different MLST	Different emm or MLST	Different emm subtype or MLST	Different TC
34746_4_236	34926_1_143	4819	Different cluster	Different emm	Different emm subtype	Different MLST	Different emm or MLST	Different emm subtype or MLST	Different TC
34746_4_236	34926_1_17	4831	Different cluster	Different emm	Different emm subtype	Different MLST	Different emm or MLST	Different emm subtype or MLST	Different TC
34746_4_236	34926_1_197	4845	Different cluster	Different emm	Different emm subtype	Different MLST	Different emm or MLST	Different emm subtype or MLST	Different TC
34746_4_236	34926_1_257	4827	Different cluster	Different emm	Different emm subtype	Different MLST	Different emm or MLST	Different emm subtype or MLST	Different TC
34746_4_236	34926_1_27	4822	Different cluster	Different emm	Different emm subtype	Different MLST	Different emm or MLST	Different emm subtype or MLST	Different TC
34746_4_236	34926_1_293	4836	Different cluster	Different emm	Different emm subtype	Different MLST	Different emm or MLST	Different emm subtype or MLST	Different TC
34746_4_236	34926_1_323	4820	Different cluster	Different emm	Different emm subtype	Different MLST	Different emm or MLST	Different emm subtype or MLST	Different TC
34746_4_236	34926_1_330	4825	Different cluster	Different emm	Different emm subtype	Different MLST	Different emm or MLST	Different emm subtype or MLST	Different TC
34746_4_236	34926_1_35	4824	Different cluster	Different emm	Different emm subtype	Different MLST	Different emm or MLST	Different emm subtype or MLST	Different TC
34746_4_236	34926_1_37	4830	Different cluster	Different emm	Different emm subtype	Different MLST	Different emm or MLST	Different emm subtype or MLST	Different TC
34746_4_236	34926_1_43	4824	Different cluster	Different emm	Different emm subtype	Different MLST	Different emm or MLST	Different emm subtype or MLST	Different TC
34746_4_236	34926_1_50	4827	Different cluster	Different emm	Different emm subtype	Different MLST	Different emm or MLST	Different emm subtype or MLST	Different TC
34746_4_236	34926_1_51	4826	Different cluster	Different emm	Different emm subtype	Different MLST	Different emm or MLST	Different emm subtype or MLST	Different TC
34746_4_236	34926_1_55	4827	Different cluster	Different emm	Different emm subtype	Different MLST	Different emm or MLST	Different emm subtype or MLST	Different TC
34746_4_236	34926_1_86	4830	Different cluster	Different emm	Different emm subtype	Different MLST	Different emm or MLST	Different emm subtype or MLST	Different TC
34746_4_236	34926_1_87	4830	Different cluster	Different emm	Different emm subtype	Different MLST	Different emm or MLST	Different emm subtype or MLST	Different TC
34746_4_236	34926_1_92	4822	Different cluster	Different emm	Different emm subtype	Different MLST	Different emm or MLST	Different emm subtype or MLST	Different TC
34746_4_236	34926_1_99	4827	Different cluster	Different emm	Different emm subtype	Different MLST	Different emm or MLST	Different emm subtype or MLST	Different TC
34746_4_236	34926_7_125	4823	Different cluster	Different emm	Different emm subtype	Different MLST	Different emm or MLST	Different emm subtype or MLST	Different TC
34746_4_236	34926_7_143	4823	Different cluster	Different emm	Different emm subtype	Different MLST	Different emm or MLST	Different emm subtype or MLST	Different TC
34746_4_236	34926_7_147	4827	Different cluster	Different emm	Different emm subtype	Different MLST	Different emm or MLST	Different emm subtype or MLST	Different TC
34746_4_236	34926_7_173	4824	Different cluster	Different emm	Different emm subtype	Different MLST	Different emm or MLST	Different emm subtype or MLST	Different TC
34746_4_236	34926_7_221	4834	Different cluster	Different emm	Different emm subtype	Different MLST	Different emm or MLST	Different emm subtype or MLST	Different TC
34746_4_236	34926_7_275	4820	Different cluster	Different emm	Different emm subtype	Different MLST	Different emm or MLST	Different emm subtype or MLST	Different TC
34746_4_236	34926_7_278	4834	Different cluster	Different emm	Different emm subtype	Different MLST	Different emm or MLST	Different emm subtype or MLST	Different TC
34746_4_236	34926_7_281	4822	Different cluster	Different emm	Different emm subtype	Different MLST	Different emm or MLST	Different emm subtype or MLST	Different TC
34746_4_236	34926_7_48	4839	Different cluster	Different emm	Different emm subtype	Different MLST	Different emm or MLST	Different emm subtype or MLST	Different TC
34746_4_236	34926_7_83	4828	Different cluster	Different emm	Different emm subtype	Different MLST	Different emm or MLST	Different emm subtype or MLST	Different TC
34746_4_236	7229_8_61	4847	Different cluster	Different emm	Different emm subtype	Different MLST	Different emm or MLST	Different emm subtype or MLST	Different TC
34746_4_236	7229_8_78	4835	Different cluster	Different emm	Different emm subtype	Different MLST	Different emm or MLST	Different emm subtype or MLST	Different TC
34746_4_236	7622_6_14	4829	Different cluster	Different emm	Different emm subtype	Different MLST	Different emm or MLST	Different emm subtype or MLST	Different TC
34746_4_236	7622_6_8	4834	Different cluster	Different emm	Different emm subtype	Different MLST	Different emm or MLST	Different emm subtype or MLST	Different TC
34746_4_236	34926_1_11	4813	Different cluster	Different emm	Different emm subtype	Different MLST	Different emm or MLST	Different emm subtype or MLST	Different TC
34746_4_236	34926_1_151	4806	Different cluster	Different emm	Different emm subtype	Different MLST	Different emm or MLST	Different emm subtype or MLST	Different TC
34746_4_236	34926_1_211	4813	Different cluster	Different emm	Different emm subtype	Different MLST	Different emm or MLST	Different emm subtype or MLST	Different TC
34746_4_236	34926_1_314	4814	Different cluster	Different emm	Different emm subtype	Different MLST	Different emm or MLST	Different emm subtype or MLST	Different TC
34746_4_236	34926_1_374	4815	Different cluster	Different emm	Different emm subtype	Different MLST	Different emm or MLST	Different emm subtype or MLST	Different TC
34746_4_236	34926_7_126	4815	Different cluster	Different emm	Different emm subtype	Different MLST	Different emm or MLST	Different emm subtype or MLST	Different TC
34746_4_236	35193_4_134	4809	Different cluster	Different emm	Different emm subtype	Different MLST	Different emm or MLST	Different emm subtype or MLST	Different TC
34746_4_236	7229_8_65	4804	Different cluster	Different emm	Different emm subtype	Different MLST	Different emm or MLST	Different emm subtype or MLST	Different TC
34746_4_236	7622_6_11	4816	Different cluster	Different emm	Different emm subtype	Different MLST	Different emm or MLST	Different emm subtype or MLST	Different TC
34746_4_236	7229_8_60	5050	Different cluster	Different emm	Different emm subtype	Different MLST	Different emm or MLST	Different emm subtype or MLST	Different TC
34746_4_236	7229_8_80	5044	Different cluster	Different emm	Different emm subtype	Different MLST	Different emm or MLST	Different emm subtype or MLST	Different TC
34746_4_236	34926_1_95	4959	Different cluster	Different emm	Different emm subtype	Different MLST	Different emm or MLST	Different emm subtype or MLST	Different TC
34746_4_236	34926_7_236	4935	Different cluster	Different emm	Different emm subtype	Different MLST	Different emm or MLST	Different emm subtype or MLST	Different TC
34746_4_236	34926_7_44	4937	Different cluster	Different emm	Different emm subtype	Different MLST	Different emm or MLST	Different emm subtype or MLST	Different TC
34746_4_236	7229_8_85	4933	Different cluster	Different emm	Different emm subtype	Different MLST	Different emm or MLST	Different emm subtype or MLST	Different TC
34746_4_236	7622_6_17	4971	Different cluster	Different emm	Different emm subtype	Different MLST	Different emm or MLST	Different emm subtype or MLST	Different TC
34746_4_236	7229_8_87	5004	Different cluster	Different emm	Different emm subtype	Different MLST	Different emm or MLST	Different emm subtype or MLST	Different TC
34746_4_236	7622_6_18	5002	Different cluster	Different emm	Different emm subtype	Different MLST	Different emm or MLST	Different emm subtype or MLST	Different TC
34746_4_236	7622_6_1	5000	Different cluster	Different emm	Different emm subtype	Different MLST	Different emm or MLST	Different emm subtype or MLST	Different TC
34746_4_236	34926_1_144	4829	Different cluster	Different emm	Different emm subtype	Different MLST	Different emm or MLST	Different emm subtype or MLST	Different TC
34746_4_236	34926_1_156	4828	Different cluster	Different emm	Different emm subtype	Different MLST	Different emm or MLST	Different emm subtype or MLST	Different TC
34746_4_236	34926_1_329	4806	Different cluster	Different emm	Different emm subtype	Different MLST	Different emm or MLST	Different emm subtype or MLST	Different TC
34746_4_236	34926_1_350	4801	Different cluster	Different emm	Different emm subtype	Different MLST	Different emm or MLST	Different emm subtype or MLST	Different TC
34746_4_236	34926_1_7	4806	Different cluster	Different emm	Different emm subtype	Different MLST	Different emm or MLST	Different emm subtype or MLST	Different TC
34746_4_236	7229_8_71	4801	Different cluster	Different emm	Different emm subtype	Different MLST	Different emm or MLST	Different emm subtype or MLST	Different TC
34746_4_236	7229_8_92	4802	Different cluster	Different emm	Different emm subtype	Different MLST	Different emm or MLST	Different emm subtype or MLST	Different TC
34746_4_236	7622_6_21	4799	Different cluster	Different emm	Different emm subtype	Different MLST	Different emm or MLST	Different emm subtype or MLST	Different TC
34746_4_236	34926_1_218	5113	Different cluster	Different emm	Different emm subtype	Different MLST	Different emm or MLST	Different emm subtype or MLST	Different TC
34746_4_236	34926_1_220	4724	Different cluster	Different emm	Different emm subtype	Different MLST	Different emm or MLST	Different emm subtype or MLST	Different TC
34746_4_236	34926_1_246	5111	Different cluster	Different emm	Different emm subtype	Different MLST	Different emm or MLST	Different emm subtype or MLST	Different TC
34746_4_236	34926_1_272	5112	Different cluster	Different emm	Different emm subtype	Different MLST	Different emm or MLST	Different emm subtype or MLST	Different TC
34746_4_236	34926_1_273	5119	Different cluster	Different emm	Different emm subtype	Different MLST	Different emm or MLST	Different emm subtype or MLST	Different TC
34746_4_236	34926_1_321	5114	Different cluster	Different emm	Different emm subtype	Different MLST	Different emm or MLST	Different emm subtype or MLST	Different TC
34746_4_236	34926_1_331	5111	Different cluster	Different emm	Different emm subtype	Different MLST	Different emm or MLST	Different emm subtype or MLST	Different TC
34746_4_236	34926_1_335	5111	Different cluster	Different emm	Different emm subtype	Different MLST	Different emm or MLST	Different emm subtype or MLST	Different TC
34746_4_236	34926_1_337	5111	Different cluster	Different emm	Different emm subtype	Different MLST	Different emm or MLST	Different emm subtype or MLST	Different TC
34746_4_236	34926_1_359	5115	Different cluster	Different emm	Different emm subtype	Different MLST	Different emm or MLST	Different emm subtype or MLST	Different TC
34746_4_236	34926_1_362	5125	Different cluster	Different emm	Different emm subtype	Different MLST	Different emm or MLST	Different emm subtype or MLST	Different TC
34746_4_236	34926_1_42	5121	Different cluster	Different emm	Different emm subtype	Different MLST	Different emm or MLST	Different emm subtype or MLST	Different TC
34746_4_236	34926_1_73	4723	Different cluster	Different emm	Different emm subtype	Different MLST	Different emm or MLST	Different emm subtype or MLST	Different TC
34746_4_236	34926_7_113	5115	Different cluster	Different emm	Different emm subtype	Different MLST	Different emm or MLST	Different emm subtype or MLST	Different TC
34746_4_236	34926_7_155	5113	Different cluster	Different emm	Different emm subtype	Different MLST	Different emm or MLST	Different emm subtype or MLST	Different TC
34746_4_236	34926_7_179	5112	Different cluster	Different emm	Different emm subtype	Different MLST	Different emm or MLST	Different emm subtype or MLST	Different TC
34746_4_236	34926_7_182	5112	Different cluster	Different emm	Different emm subtype	Different MLST	Different emm or MLST	Different emm subtype or MLST	Different TC
34746_4_236	34926_7_191	5112	Different cluster	Different emm	Different emm subtype	Different MLST	Different emm or MLST	Different emm subtype or MLST	Different TC
34746_4_236	34926_7_269	5114	Different cluster	Different emm	Different emm subtype	Different MLST	Different emm or MLST	Different emm subtype or MLST	Different TC
34746_4_236	34926_7_270	5114	Different cluster	Different emm	Different emm subtype	Different MLST	Different emm or MLST	Different emm subtype or MLST	Different TC
34746_4_236	34926_7_71	5115	Different cluster	Different emm	Different emm subtype	Different MLST	Different emm or MLST	Different emm subtype or MLST	Different TC
34746_4_236	34926_7_86	5116	Different cluster	Different emm	Different emm subtype	Different MLST	Different emm or MLST	Different emm subtype or MLST	Different TC
34746_4_236	34926_7_98	5117	Different cluster	Different emm	Different emm subtype	Different MLST	Different emm or MLST	Different emm subtype or MLST	Different TC
34746_4_236	7229_8_68	4756	Different cluster	Different emm	Different emm subtype	Different MLST	Different emm or MLST	Different emm subtype or MLST	Different TC
34746_4_236	7622_6_15	5112	Different cluster	Different emm	Different emm subtype	Different MLST	Different emm or MLST	Different emm subtype or MLST	Different TC
34746_4_236	7229_8_95	4690	Different cluster	Different emm	Different emm subtype	Different MLST	Different emm or MLST	Different emm subtype or MLST	Different TC
34746_4_236	34926_1_126	4994	Different cluster	Different emm	Different emm subtype	Different MLST	Different emm or MLST	Different emm subtype or MLST	Different TC
34746_4_236	34926_1_127	4992	Different cluster	Different emm	Different emm subtype	Different MLST	Different emm or MLST	Different emm subtype or MLST	Different TC
34746_4_236	34926_1_183	4997	Different cluster	Different emm	Different emm subtype	Different MLST	Different emm or MLST	Different emm subtype or MLST	Different TC
34746_4_236	34926_1_203	5287	Different cluster	Different emm	Different emm subtype	Different MLST	Different emm or MLST	Different emm subtype or MLST	Different TC
34746_4_236	34926_1_299	4992	Different cluster	Different emm	Different emm subtype	Different MLST	Different emm or MLST	Different emm subtype or MLST	Different TC
34746_4_236	34926_1_333	4995	Different cluster	Different emm	Different emm subtype	Different MLST	Different emm or MLST	Different emm subtype or MLST	Different TC
34746_4_236	34926_1_349	5297	Different cluster	Different emm	Different emm subtype	Different MLST	Different emm or MLST	Different emm subtype or MLST	Different TC
34746_4_236	34926_1_367	5289	Different cluster	Different emm	Different emm subtype	Different MLST	Different emm or MLST	Different emm subtype or MLST	Different TC
34746_4_236	34926_1_369	4993	Different cluster	Different emm	Different emm subtype	Different MLST	Different emm or MLST	Different emm subtype or MLST	Different TC
34746_4_236	34926_1_372	5293	Different cluster	Different emm	Different emm subtype	Different MLST	Different emm or MLST	Different emm subtype or MLST	Different TC
34746_4_236	34926_1_56	4958	Different cluster	Different emm	Different emm subtype	Different MLST	Different emm or MLST	Different emm subtype or MLST	Different TC
34746_4_236	34926_1_70	4957	Different cluster	Different emm	Different emm subtype	Different MLST	Different emm or MLST	Different emm subtype or MLST	Different TC
34746_4_236	34926_7_16	4995	Different cluster	Different emm	Different emm subtype	Different MLST	Different emm or MLST	Different emm subtype or MLST	Different TC
34746_4_236	34926_7_185	5289	Different cluster	Different emm	Different emm subtype	Different MLST	Different emm or MLST	Different emm subtype or MLST	Different TC
34746_4_236	34926_7_40	4969	Different cluster	Different emm	Different emm subtype	Different MLST	Different emm or MLST	Different emm subtype or MLST	Different TC
34746_4_236	34926_7_74	5298	Different cluster	Different emm	Different emm subtype	Different MLST	Different emm or MLST	Different emm subtype or MLST	Different TC
34746_4_236	34926_7_78	5298	Different cluster	Different emm	Different emm subtype	Different MLST	Different emm or MLST	Different emm subtype or MLST	Different TC
34746_4_236	34926_7_99	4995	Different cluster	Different emm	Different emm subtype	Different MLST	Different emm or MLST	Different emm subtype or MLST	Different TC
34746_4_236	7229_8_64	5292	Different cluster	Different emm	Different emm subtype	Different MLST	Different emm or MLST	Different emm subtype or MLST	Different TC
34746_4_236	7229_8_76	5016	Different cluster	Different emm	Different emm subtype	Different MLST	Different emm or MLST	Different emm subtype or MLST	Different TC
34746_4_236	7229_8_89	5000	Different cluster	Different emm	Different emm subtype	Different MLST	Different emm or MLST	Different emm subtype or MLST	Different TC
34746_4_236	7622_6_16	5290	Different cluster	Different emm	Different emm subtype	Different MLST	Different emm or MLST	Different emm subtype or MLST	Different TC
34746_4_236	7622_6_2	4991	Different cluster	Different emm	Different emm subtype	Different MLST	Different emm or MLST	Different emm subtype or MLST	Different TC
34746_4_236	7622_6_6	5286	Different cluster	Different emm	Different emm subtype	Different MLST	Different emm or MLST	Different emm subtype or MLST	Different TC
34746_4_236	34926_1_13	5464	Different cluster	Different emm	Different emm subtype	Different MLST	Different emm or MLST	Different emm subtype or MLST	Different TC
34746_4_236	34926_1_157	5049	Different cluster	Different emm	Different emm subtype	Different MLST	Different emm or MLST	Different emm subtype or MLST	Different TC
34746_4_236	34926_1_170	5048	Different cluster	Different emm	Different emm subtype	Different MLST	Different emm or MLST	Different emm subtype or MLST	Different TC
34746_4_236	34926_1_173	5054	Different cluster	Different emm	Different emm subtype	Different MLST	Different emm or MLST	Different emm subtype or MLST	Different TC
34746_4_236	34926_1_23	5054	Different cluster	Different emm	Different emm subtype	Different MLST	Different emm or MLST	Different emm subtype or MLST	Different TC
34746_4_236	34926_1_368	5053	Different cluster	Different emm	Different emm subtype	Different MLST	Different emm or MLST	Different emm subtype or MLST	Different TC
34746_4_236	34926_7_68	5048	Different cluster	Different emm	Different emm subtype	Different MLST	Different emm or MLST	Different emm subtype or MLST	Different TC
34746_4_236	7229_8_70	5052	Different cluster	Different emm	Different emm subtype	Different MLST	Different emm or MLST	Different emm subtype or MLST	Different TC
34746_4_236	7229_8_96	5042	Different cluster	Different emm	Different emm subtype	Different MLST	Different emm or MLST	Different emm subtype or MLST	Different TC
34746_4_236	34926_1_121	4810	Different cluster	Different emm	Different emm subtype	Different MLST	Different emm or MLST	Different emm subtype or MLST	Different TC
34746_4_236	34926_1_209	4810	Different cluster	Different emm	Different emm subtype	Different MLST	Different emm or MLST	Different emm subtype or MLST	Different TC
34746_4_236	34926_1_219	4811	Different cluster	Different emm	Different emm subtype	Different MLST	Different emm or MLST	Different emm subtype or MLST	Different TC
34746_4_236	7229_8_59	4816	Different cluster	Different emm	Different emm subtype	Different MLST	Different emm or MLST	Different emm subtype or MLST	Different TC
34746_4_236	7622_6_10	4812	Different cluster	Different emm	Different emm subtype	Different MLST	Different emm or MLST	Different emm subtype or MLST	Different TC
34746_4_236	34926_1_192	4995	Different cluster	Different emm	Different emm subtype	Different MLST	Different emm or MLST	Different emm subtype or MLST	Different TC
34746_4_236	34926_1_278	5011	Different cluster	Different emm	Different emm subtype	Different MLST	Different emm or MLST	Different emm subtype or MLST	Different TC
34746_4_236	34926_1_313	4996	Different cluster	Different emm	Different emm subtype	Different MLST	Different emm or MLST	Different emm subtype or MLST	Different TC
34746_4_236	34926_7_167	4999	Different cluster	Different emm	Different emm subtype	Different MLST	Different emm or MLST	Different emm subtype or MLST	Different TC
34746_4_236	34926_7_209	4994	Different cluster	Different emm	Different emm subtype	Different MLST	Different emm or MLST	Different emm subtype or MLST	Different TC
34746_4_236	7229_8_91	4994	Different cluster	Different emm	Different emm subtype	Different MLST	Different emm or MLST	Different emm subtype or MLST	Different TC
34746_4_236	7622_6_20	5002	Different cluster	Different emm	Different emm subtype	Different MLST	Different emm or MLST	Different emm subtype or MLST	Different TC
34746_4_236	34926_1_158	4847	Different cluster	Different emm	Different emm subtype	Different MLST	Different emm or MLST	Different emm subtype or MLST	Different TC
34746_4_236	34926_1_76	4874	Different cluster	Different emm	Different emm subtype	Different MLST	Different emm or MLST	Different emm subtype or MLST	Different TC
34746_4_236	34926_7_104	4794	Different cluster	Different emm	Different emm subtype	Different MLST	Different emm or MLST	Different emm subtype or MLST	Different TC
34746_4_236	34926_7_188	4800	Different cluster	Different emm	Different emm subtype	Different MLST	Different emm or MLST	Different emm subtype or MLST	Different TC
34746_4_236	7229_8_83	4847	Different cluster	Different emm	Different emm subtype	Different MLST	Different emm or MLST	Different emm subtype or MLST	Different TC
34746_4_236	7229_8_93	4857	Different cluster	Different emm	Different emm subtype	Different MLST	Different emm or MLST	Different emm subtype or MLST	Different TC
34746_4_236	34746_4_228	5191	Different cluster	Different emm	Different emm subtype	Different MLST	Different emm or MLST	Different emm subtype or MLST	Different TC
34746_4_236	34926_1_101	5186	Different cluster	Different emm	Different emm subtype	Different MLST	Different emm or MLST	Different emm subtype or MLST	Different TC
34746_4_236	34926_1_105	5533	Different cluster	Different emm	Different emm subtype	Different MLST	Different emm or MLST	Different emm subtype or MLST	Different TC
34746_4_236	34926_1_107	5198	Different cluster	Different emm	Different emm subtype	Different MLST	Different emm or MLST	Different emm subtype or MLST	Different TC
34746_4_236	34926_1_135	5186	Different cluster	Different emm	Different emm subtype	Different MLST	Different emm or MLST	Different emm subtype or MLST	Different TC
34746_4_236	34926_1_145	5193	Different cluster	Different emm	Different emm subtype	Different MLST	Different emm or MLST	Different emm subtype or MLST	Different TC
34746_4_236	34926_1_182	5177	Different cluster	Different emm	Different emm subtype	Different MLST	Different emm or MLST	Different emm subtype or MLST	Different TC
34746_4_236	34926_1_196	5193	Different cluster	Different emm	Different emm subtype	Different MLST	Different emm or MLST	Different emm subtype or MLST	Different TC
34746_4_236	34926_1_208	5191	Different cluster	Different emm	Different emm subtype	Different MLST	Different emm or MLST	Different emm subtype or MLST	Different TC
34746_4_236	34926_1_256	5191	Different cluster	Different emm	Different emm subtype	Different MLST	Different emm or MLST	Different emm subtype or MLST	Different TC
34746_4_236	34926_1_261	5527	Different cluster	Different emm	Different emm subtype	Different MLST	Different emm or MLST	Different emm subtype or MLST	Different TC
34746_4_236	34926_1_262	5189	Different cluster	Different emm	Different emm subtype	Different MLST	Different emm or MLST	Different emm subtype or MLST	Different TC
34746_4_236	34926_1_265	5193	Different cluster	Different emm	Different emm subtype	Different MLST	Different emm or MLST	Different emm subtype or MLST	Different TC
34746_4_236	34926_1_287	5191	Different cluster	Different emm	Different emm subtype	Different MLST	Different emm or MLST	Different emm subtype or MLST	Different TC
34746_4_236	34926_1_355	5201	Different cluster	Different emm	Different emm subtype	Different MLST	Different emm or MLST	Different emm subtype or MLST	Different TC
34746_4_236	34926_1_375	5508	Different cluster	Different emm	Different emm subtype	Different MLST	Different emm or MLST	Different emm subtype or MLST	Different TC
34746_4_236	34926_1_45	5186	Different cluster	Different emm	Different emm subtype	Different MLST	Different emm or MLST	Different emm subtype or MLST	Different TC
34746_4_236	34926_1_62	5191	Different cluster	Different emm	Different emm subtype	Different MLST	Different emm or MLST	Different emm subtype or MLST	Different TC
34746_4_236	34926_1_71	5178	Different cluster	Different emm	Different emm subtype	Different MLST	Different emm or MLST	Different emm subtype or MLST	Different TC
34746_4_236	34926_1_93	5192	Different cluster	Different emm	Different emm subtype	Different MLST	Different emm or MLST	Different emm subtype or MLST	Different TC
34746_4_236	34926_1_98	5191	Different cluster	Different emm	Different emm subtype	Different MLST	Different emm or MLST	Different emm subtype or MLST	Different TC
34746_4_236	34926_1_9	5192	Different cluster	Different emm	Different emm subtype	Different MLST	Different emm or MLST	Different emm subtype or MLST	Different TC
34746_4_236	34926_7_12	5193	Different cluster	Different emm	Different emm subtype	Different MLST	Different emm or MLST	Different emm subtype or MLST	Different TC
34746_4_236	34926_7_195	5196	Different cluster	Different emm	Different emm subtype	Different MLST	Different emm or MLST	Different emm subtype or MLST	Different TC
34746_4_236	34926_7_8	5194	Different cluster	Different emm	Different emm subtype	Different MLST	Different emm or MLST	Different emm subtype or MLST	Different TC
34746_4_236	7229_8_62	5198	Different cluster	Different emm	Different emm subtype	Different MLST	Different emm or MLST	Different emm subtype or MLST	Different TC
34746_4_236	7229_8_75	5526	Different cluster	Different emm	Different emm subtype	Different MLST	Different emm or MLST	Different emm subtype or MLST	Different TC
34746_4_236	7229_8_86	5188	Different cluster	Different emm	Different emm subtype	Different MLST	Different emm or MLST	Different emm subtype or MLST	Different TC
34746_4_236	7622_6_19	5195	Different cluster	Different emm	Different emm subtype	Different MLST	Different emm or MLST	Different emm subtype or MLST	Different TC
34746_4_236	7229_8_72	5065	Different cluster	Different emm	Different emm subtype	Different MLST	Different emm or MLST	Different emm subtype or MLST	Different TC
34746_4_236	7622_6_5	4950	Different cluster	Different emm	Different emm subtype	Different MLST	Different emm or MLST	Different emm subtype or MLST	Different TC
34746_4_236	34926_1_115	4870	Different cluster	Different emm	Different emm subtype	Different MLST	Different emm or MLST	Different emm subtype or MLST	Different TC
34746_4_236	34926_1_119	4886	Different cluster	Different emm	Different emm subtype	Different MLST	Different emm or MLST	Different emm subtype or MLST	Different TC
34746_4_236	34926_1_120	4868	Different cluster	Different emm	Different emm subtype	Different MLST	Different emm or MLST	Different emm subtype or MLST	Different TC
34746_4_236	34926_1_129	4865	Different cluster	Different emm	Different emm subtype	Different MLST	Different emm or MLST	Different emm subtype or MLST	Different TC
34746_4_236	34926_1_137	5058	Different cluster	Different emm	Different emm subtype	Different MLST	Different emm or MLST	Different emm subtype or MLST	Different TC
34746_4_236	34926_1_163	4870	Different cluster	Different emm	Different emm subtype	Different MLST	Different emm or MLST	Different emm subtype or MLST	Different TC
34746_4_236	34926_1_165	4869	Different cluster	Different emm	Different emm subtype	Different MLST	Different emm or MLST	Different emm subtype or MLST	Different TC
34746_4_236	34926_1_172	4867	Different cluster	Different emm	Different emm subtype	Different MLST	Different emm or MLST	Different emm subtype or MLST	Different TC
34746_4_236	34926_1_177	4866	Different cluster	Different emm	Different emm subtype	Different MLST	Different emm or MLST	Different emm subtype or MLST	Different TC
34746_4_236	34926_1_178	5056	Different cluster	Different emm	Different emm subtype	Different MLST	Different emm or MLST	Different emm subtype or MLST	Different TC
34746_4_236	34926_1_206	5057	Different cluster	Different emm	Different emm subtype	Different MLST	Different emm or MLST	Different emm subtype or MLST	Different TC
34746_4_236	34926_1_228	5057	Different cluster	Different emm	Different emm subtype	Different MLST	Different emm or MLST	Different emm subtype or MLST	Different TC
34746_4_236	34926_1_233	5058	Different cluster	Different emm	Different emm subtype	Different MLST	Different emm or MLST	Different emm subtype or MLST	Different TC
34746_4_236	34926_1_234	4869	Different cluster	Different emm	Different emm subtype	Different MLST	Different emm or MLST	Different emm subtype or MLST	Different TC
34746_4_236	34926_1_236	4869	Different cluster	Different emm	Different emm subtype	Different MLST	Different emm or MLST	Different emm subtype or MLST	Different TC
34746_4_236	34926_1_242	4875	Different cluster	Different emm	Different emm subtype	Different MLST	Different emm or MLST	Different emm subtype or MLST	Different TC
34746_4_236	34926_1_248	4870	Different cluster	Different emm	Different emm subtype	Different MLST	Different emm or MLST	Different emm subtype or MLST	Different TC
34746_4_236	34926_1_269	4866	Different cluster	Different emm	Different emm subtype	Different MLST	Different emm or MLST	Different emm subtype or MLST	Different TC
34746_4_236	34926_1_277	4866	Different cluster	Different emm	Different emm subtype	Different MLST	Different emm or MLST	Different emm subtype or MLST	Different TC
34746_4_236	34926_1_289	4866	Different cluster	Different emm	Different emm subtype	Different MLST	Different emm or MLST	Different emm subtype or MLST	Different TC
34746_4_236	34926_1_291	4869	Different cluster	Different emm	Different emm subtype	Different MLST	Different emm or MLST	Different emm subtype or MLST	Different TC
34746_4_236	34926_1_317	5060	Different cluster	Different emm	Different emm subtype	Different MLST	Different emm or MLST	Different emm subtype or MLST	Different TC
34746_4_236	34926_1_322	5061	Different cluster	Different emm	Different emm subtype	Different MLST	Different emm or MLST	Different emm subtype or MLST	Different TC
34746_4_236	34926_1_325	5057	Different cluster	Different emm	Different emm subtype	Different MLST	Different emm or MLST	Different emm subtype or MLST	Different TC
34746_4_236	34926_1_339	5058	Different cluster	Different emm	Different emm subtype	Different MLST	Different emm or MLST	Different emm subtype or MLST	Different TC
34746_4_236	34926_1_63	5056	Different cluster	Different emm	Different emm subtype	Different MLST	Different emm or MLST	Different emm subtype or MLST	Different TC
34746_4_236	34926_1_65	4868	Different cluster	Different emm	Different emm subtype	Different MLST	Different emm or MLST	Different emm subtype or MLST	Different TC
34746_4_236	34926_1_79	4865	Different cluster	Different emm	Different emm subtype	Different MLST	Different emm or MLST	Different emm subtype or MLST	Different TC
34746_4_236	34926_1_81	4872	Different cluster	Different emm	Different emm subtype	Different MLST	Different emm or MLST	Different emm subtype or MLST	Different TC
34746_4_236	34926_1_91	4867	Different cluster	Different emm	Different emm subtype	Different MLST	Different emm or MLST	Different emm subtype or MLST	Different TC
34746_4_236	34926_7_152	5054	Different cluster	Different emm	Different emm subtype	Different MLST	Different emm or MLST	Different emm subtype or MLST	Different TC
34746_4_236	34926_7_174	5062	Different cluster	Different emm	Different emm subtype	Different MLST	Different emm or MLST	Different emm subtype or MLST	Different TC
34746_4_236	7229_8_63	4870	Different cluster	Different emm	Different emm subtype	Different MLST	Different emm or MLST	Different emm subtype or MLST	Different TC
34746_4_236	7229_8_81	4939	Different cluster	Different emm	Different emm subtype	Different MLST	Different emm or MLST	Different emm subtype or MLST	Different TC
34746_4_236	7229_8_94	4980	Different cluster	Different emm	Different emm subtype	Different MLST	Different emm or MLST	Different emm subtype or MLST	Different TC
34746_4_236	7622_6_3	5061	Different cluster	Different emm	Different emm subtype	Different MLST	Different emm or MLST	Different emm subtype or MLST	Different TC
34746_4_236	7622_6_7	4931	Different cluster	Different emm	Different emm subtype	Different MLST	Different emm or MLST	Different emm subtype or MLST	Different TC
34746_4_237	34746_4_242	6	Same cluster	Same emm	Same emm subtype	Same MLST	Same emm and MLST	Same emm subtype and MLST	Same TC
34746_4_237	34746_4_246	0	Same cluster	Same emm	Same emm subtype	Same MLST	Same emm and MLST	Same emm subtype and MLST	Same TC
34746_4_237	34926_1_128	5	Same cluster	Same emm	Different emm subtype	Same MLST	Same emm and MLST	Different emm subtype or MLST	Same TC
34746_4_237	34926_1_134	5	Same cluster	Same emm	Same emm subtype	Same MLST	Same emm and MLST	Same emm subtype and MLST	Same TC
34746_4_237	34926_1_136	6	Same cluster	Same emm	Same emm subtype	Same MLST	Same emm and MLST	Same emm subtype and MLST	Same TC
34746_4_237	34926_1_150	5	Same cluster	Same emm	Same emm subtype	Same MLST	Same emm and MLST	Same emm subtype and MLST	Same TC
34746_4_237	34926_1_171	5	Same cluster	Same emm	Same emm subtype	Same MLST	Same emm and MLST	Same emm subtype and MLST	Same TC
34746_4_237	34926_1_185	5	Same cluster	Same emm	Same emm subtype	Same MLST	Same emm and MLST	Same emm subtype and MLST	Same TC
34746_4_237	34926_1_19	5	Same cluster	Same emm	Same emm subtype	Same MLST	Same emm and MLST	Same emm subtype and MLST	Same TC
34746_4_237	34926_1_1	5	Same cluster	Same emm	Same emm subtype	Same MLST	Same emm and MLST	Same emm subtype and MLST	Same TC
34746_4_237	34926_1_201	4	Same cluster	Same emm	Same emm subtype	Same MLST	Same emm and MLST	Same emm subtype and MLST	Same TC
34746_4_237	34926_1_237	5	Same cluster	Same emm	Same emm subtype	Same MLST	Same emm and MLST	Same emm subtype and MLST	Same TC
34746_4_237	34926_1_241	5	Same cluster	Same emm	Same emm subtype	Same MLST	Same emm and MLST	Same emm subtype and MLST	Same TC
34746_4_237	34926_1_249	5	Same cluster	Same emm	Same emm subtype	Same MLST	Same emm and MLST	Same emm subtype and MLST	Same TC
34746_4_237	34926_1_255	6	Same cluster	Same emm	Same emm subtype	Same MLST	Same emm and MLST	Same emm subtype and MLST	Same TC
34746_4_237	34926_1_282	4	Same cluster	Same emm	Same emm subtype	Same MLST	Same emm and MLST	Same emm subtype and MLST	Same TC
34746_4_237	34926_1_332	5	Same cluster	Same emm	Different emm subtype	Same MLST	Same emm and MLST	Different emm subtype or MLST	Same TC
34746_4_237	34926_1_338	6	Same cluster	Same emm	Same emm subtype	Same MLST	Same emm and MLST	Same emm subtype and MLST	Same TC
34746_4_237	34926_1_347	0	Same cluster	Same emm	Same emm subtype	Same MLST	Same emm and MLST	Same emm subtype and MLST	Same TC
34746_4_237	34926_1_353	1	Same cluster	Same emm	Same emm subtype	Same MLST	Same emm and MLST	Same emm subtype and MLST	Same TC
34746_4_237	34926_1_354	5	Same cluster	Same emm	Same emm subtype	Same MLST	Same emm and MLST	Same emm subtype and MLST	Same TC
34746_4_237	34926_1_44	7	Same cluster	Same emm	Same emm subtype	Same MLST	Same emm and MLST	Same emm subtype and MLST	Same TC
34746_4_237	34926_1_80	5	Same cluster	Same emm	Same emm subtype	Same MLST	Same emm and MLST	Same emm subtype and MLST	Same TC
34746_4_237	34926_7_158	5	Same cluster	Same emm	Same emm subtype	Same MLST	Same emm and MLST	Same emm subtype and MLST	Same TC
34746_4_237	34926_7_161	5	Same cluster	Same emm	Same emm subtype	Same MLST	Same emm and MLST	Same emm subtype and MLST	Same TC
34746_4_237	7229_8_69	4	Same cluster	Same emm	Same emm subtype	Same MLST	Same emm and MLST	Same emm subtype and MLST	Same TC
34746_4_237	7229_8_84	6	Same cluster	Same emm	Different emm subtype	Same MLST	Same emm and MLST	Different emm subtype or MLST	Same TC
34746_4_237	7229_8_88	5	Same cluster	Same emm	Different emm subtype	Same MLST	Same emm and MLST	Different emm subtype or MLST	Same TC
34746_4_237	7622_6_12	5	Same cluster	Same emm	Same emm subtype	Same MLST	Same emm and MLST	Same emm subtype and MLST	Same TC
34746_4_237	34926_1_117	4895	Different cluster	Different emm	Different emm subtype	Different MLST	Different emm or MLST	Different emm subtype or MLST	Different TC
34746_4_237	34926_1_118	4888	Different cluster	Different emm	Different emm subtype	Different MLST	Different emm or MLST	Different emm subtype or MLST	Different TC
34746_4_237	34926_1_123	4896	Different cluster	Different emm	Different emm subtype	Different MLST	Different emm or MLST	Different emm subtype or MLST	Different TC
34746_4_237	34926_1_154	4885	Different cluster	Different emm	Different emm subtype	Different MLST	Different emm or MLST	Different emm subtype or MLST	Different TC
34746_4_237	34926_1_15	4888	Different cluster	Different emm	Different emm subtype	Different MLST	Different emm or MLST	Different emm subtype or MLST	Different TC
34746_4_237	34926_1_187	4888	Different cluster	Different emm	Different emm subtype	Different MLST	Different emm or MLST	Different emm subtype or MLST	Different TC
34746_4_237	34926_1_191	4887	Different cluster	Different emm	Different emm subtype	Different MLST	Different emm or MLST	Different emm subtype or MLST	Different TC
34746_4_237	34926_1_195	4887	Different cluster	Different emm	Different emm subtype	Different MLST	Different emm or MLST	Different emm subtype or MLST	Different TC
34746_4_237	34926_1_200	4896	Different cluster	Different emm	Different emm subtype	Different MLST	Different emm or MLST	Different emm subtype or MLST	Different TC
34746_4_237	34926_1_205	4896	Different cluster	Different emm	Different emm subtype	Different MLST	Different emm or MLST	Different emm subtype or MLST	Different TC
34746_4_237	34926_1_213	4886	Different cluster	Different emm	Different emm subtype	Different MLST	Different emm or MLST	Different emm subtype or MLST	Different TC
34746_4_237	34926_1_21	4886	Different cluster	Different emm	Different emm subtype	Different MLST	Different emm or MLST	Different emm subtype or MLST	Different TC
34746_4_237	34926_1_270	4887	Different cluster	Different emm	Different emm subtype	Different MLST	Different emm or MLST	Different emm subtype or MLST	Different TC
34746_4_237	34926_1_28	4886	Different cluster	Different emm	Different emm subtype	Different MLST	Different emm or MLST	Different emm subtype or MLST	Different TC
34746_4_237	34926_1_295	4896	Different cluster	Different emm	Different emm subtype	Different MLST	Different emm or MLST	Different emm subtype or MLST	Different TC
34746_4_237	34926_1_296	4887	Different cluster	Different emm	Different emm subtype	Different MLST	Different emm or MLST	Different emm subtype or MLST	Different TC
34746_4_237	34926_1_302	4897	Different cluster	Different emm	Different emm subtype	Different MLST	Different emm or MLST	Different emm subtype or MLST	Different TC
34746_4_237	34926_1_319	4887	Different cluster	Different emm	Different emm subtype	Different MLST	Different emm or MLST	Different emm subtype or MLST	Different TC
34746_4_237	34926_1_324	4886	Different cluster	Different emm	Different emm subtype	Different MLST	Different emm or MLST	Different emm subtype or MLST	Different TC
34746_4_237	34926_1_327	4886	Different cluster	Different emm	Different emm subtype	Different MLST	Different emm or MLST	Different emm subtype or MLST	Different TC
34746_4_237	34926_1_345	4886	Different cluster	Different emm	Different emm subtype	Different MLST	Different emm or MLST	Different emm subtype or MLST	Different TC
34746_4_237	34926_1_34	4887	Different cluster	Different emm	Different emm subtype	Different MLST	Different emm or MLST	Different emm subtype or MLST	Different TC
34746_4_237	34926_1_47	5088	Different cluster	Different emm	Different emm subtype	Different MLST	Different emm or MLST	Different emm subtype or MLST	Different TC
34746_4_237	34926_1_60	4895	Different cluster	Different emm	Different emm subtype	Different MLST	Different emm or MLST	Different emm subtype or MLST	Different TC
34746_4_237	34926_1_64	4899	Different cluster	Different emm	Different emm subtype	Different MLST	Different emm or MLST	Different emm subtype or MLST	Different TC
34746_4_237	34926_1_66	4888	Different cluster	Different emm	Different emm subtype	Different MLST	Different emm or MLST	Different emm subtype or MLST	Different TC
34746_4_237	34926_1_68	4897	Different cluster	Different emm	Different emm subtype	Different MLST	Different emm or MLST	Different emm subtype or MLST	Different TC
34746_4_237	34926_1_74	4887	Different cluster	Different emm	Different emm subtype	Different MLST	Different emm or MLST	Different emm subtype or MLST	Different TC
34746_4_237	34926_7_107	4886	Different cluster	Different emm	Different emm subtype	Different MLST	Different emm or MLST	Different emm subtype or MLST	Different TC
34746_4_237	34926_7_110	4886	Different cluster	Different emm	Different emm subtype	Different MLST	Different emm or MLST	Different emm subtype or MLST	Different TC
34746_4_237	34926_7_116	4887	Different cluster	Different emm	Different emm subtype	Different MLST	Different emm or MLST	Different emm subtype or MLST	Different TC
34746_4_237	34926_7_119	4885	Different cluster	Different emm	Different emm subtype	Different MLST	Different emm or MLST	Different emm subtype or MLST	Different TC
34746_4_237	34926_7_122	4885	Different cluster	Different emm	Different emm subtype	Different MLST	Different emm or MLST	Different emm subtype or MLST	Different TC
34746_4_237	34926_7_131	4886	Different cluster	Different emm	Different emm subtype	Different MLST	Different emm or MLST	Different emm subtype or MLST	Different TC
34746_4_237	34926_7_164	4886	Different cluster	Different emm	Different emm subtype	Different MLST	Different emm or MLST	Different emm subtype or MLST	Different TC
34746_4_237	34926_7_1	4897	Different cluster	Different emm	Different emm subtype	Different MLST	Different emm or MLST	Different emm subtype or MLST	Different TC
34746_4_237	34926_7_200	4899	Different cluster	Different emm	Different emm subtype	Different MLST	Different emm or MLST	Different emm subtype or MLST	Different TC
34746_4_237	34926_7_203	4890	Different cluster	Different emm	Different emm subtype	Different MLST	Different emm or MLST	Different emm subtype or MLST	Different TC
34746_4_237	34926_7_212	4891	Different cluster	Different emm	Different emm subtype	Different MLST	Different emm or MLST	Different emm subtype or MLST	Different TC
34746_4_237	34926_7_215	4894	Different cluster	Different emm	Different emm subtype	Different MLST	Different emm or MLST	Different emm subtype or MLST	Different TC
34746_4_237	34926_7_218	4896	Different cluster	Different emm	Different emm subtype	Different MLST	Different emm or MLST	Different emm subtype or MLST	Different TC
34746_4_237	34926_7_222	4900	Different cluster	Different emm	Different emm subtype	Different MLST	Different emm or MLST	Different emm subtype or MLST	Different TC
34746_4_237	34926_7_227	4896	Different cluster	Different emm	Different emm subtype	Different MLST	Different emm or MLST	Different emm subtype or MLST	Different TC
34746_4_237	34926_7_291	4889	Different cluster	Different emm	Different emm subtype	Different MLST	Different emm or MLST	Different emm subtype or MLST	Different TC
34746_4_237	34926_7_296	4890	Different cluster	Different emm	Different emm subtype	Different MLST	Different emm or MLST	Different emm subtype or MLST	Different TC
34746_4_237	34926_7_302	4900	Different cluster	Different emm	Different emm subtype	Different MLST	Different emm or MLST	Different emm subtype or MLST	Different TC
34746_4_237	34926_7_36	4889	Different cluster	Different emm	Different emm subtype	Different MLST	Different emm or MLST	Different emm subtype or MLST	Different TC
34746_4_237	34926_7_49	4896	Different cluster	Different emm	Different emm subtype	Different MLST	Different emm or MLST	Different emm subtype or MLST	Different TC
34746_4_237	34926_7_89	4884	Different cluster	Different emm	Different emm subtype	Different MLST	Different emm or MLST	Different emm subtype or MLST	Different TC
34746_4_237	7229_8_74	4899	Different cluster	Different emm	Different emm subtype	Different MLST	Different emm or MLST	Different emm subtype or MLST	Different TC
34746_4_237	7229_8_79	4889	Different cluster	Different emm	Different emm subtype	Different MLST	Different emm or MLST	Different emm subtype or MLST	Different TC
34746_4_237	7229_8_90	4898	Different cluster	Different emm	Different emm subtype	Different MLST	Different emm or MLST	Different emm subtype or MLST	Different TC
34746_4_237	7622_6_13	4888	Different cluster	Different emm	Different emm subtype	Different MLST	Different emm or MLST	Different emm subtype or MLST	Different TC
34746_4_237	7622_6_22	5088	Different cluster	Different emm	Different emm subtype	Different MLST	Different emm or MLST	Different emm subtype or MLST	Different TC
34746_4_237	7622_6_9	4900	Different cluster	Different emm	Different emm subtype	Different MLST	Different emm or MLST	Different emm subtype or MLST	Different TC
34746_4_237	34926_1_114	4818	Different cluster	Different emm	Different emm subtype	Different MLST	Different emm or MLST	Different emm subtype or MLST	Different TC
34746_4_237	34926_1_125	4830	Different cluster	Different emm	Different emm subtype	Different MLST	Different emm or MLST	Different emm subtype or MLST	Different TC
34746_4_237	34926_1_142	4817	Different cluster	Different emm	Different emm subtype	Different MLST	Different emm or MLST	Different emm subtype or MLST	Different TC
34746_4_237	34926_1_143	4818	Different cluster	Different emm	Different emm subtype	Different MLST	Different emm or MLST	Different emm subtype or MLST	Different TC
34746_4_237	34926_1_17	4830	Different cluster	Different emm	Different emm subtype	Different MLST	Different emm or MLST	Different emm subtype or MLST	Different TC
34746_4_237	34926_1_197	4842	Different cluster	Different emm	Different emm subtype	Different MLST	Different emm or MLST	Different emm subtype or MLST	Different TC
34746_4_237	34926_1_257	4822	Different cluster	Different emm	Different emm subtype	Different MLST	Different emm or MLST	Different emm subtype or MLST	Different TC
34746_4_237	34926_1_27	4821	Different cluster	Different emm	Different emm subtype	Different MLST	Different emm or MLST	Different emm subtype or MLST	Different TC
34746_4_237	34926_1_293	4835	Different cluster	Different emm	Different emm subtype	Different MLST	Different emm or MLST	Different emm subtype or MLST	Different TC
34746_4_237	34926_1_323	4819	Different cluster	Different emm	Different emm subtype	Different MLST	Different emm or MLST	Different emm subtype or MLST	Different TC
34746_4_237	34926_1_330	4824	Different cluster	Different emm	Different emm subtype	Different MLST	Different emm or MLST	Different emm subtype or MLST	Different TC
34746_4_237	34926_1_35	4823	Different cluster	Different emm	Different emm subtype	Different MLST	Different emm or MLST	Different emm subtype or MLST	Different TC
34746_4_237	34926_1_37	4829	Different cluster	Different emm	Different emm subtype	Different MLST	Different emm or MLST	Different emm subtype or MLST	Different TC
34746_4_237	34926_1_43	4823	Different cluster	Different emm	Different emm subtype	Different MLST	Different emm or MLST	Different emm subtype or MLST	Different TC
34746_4_237	34926_1_50	4826	Different cluster	Different emm	Different emm subtype	Different MLST	Different emm or MLST	Different emm subtype or MLST	Different TC
34746_4_237	34926_1_51	4825	Different cluster	Different emm	Different emm subtype	Different MLST	Different emm or MLST	Different emm subtype or MLST	Different TC
34746_4_237	34926_1_55	4826	Different cluster	Different emm	Different emm subtype	Different MLST	Different emm or MLST	Different emm subtype or MLST	Different TC
34746_4_237	34926_1_86	4829	Different cluster	Different emm	Different emm subtype	Different MLST	Different emm or MLST	Different emm subtype or MLST	Different TC
34746_4_237	34926_1_87	4829	Different cluster	Different emm	Different emm subtype	Different MLST	Different emm or MLST	Different emm subtype or MLST	Different TC
34746_4_237	34926_1_92	4821	Different cluster	Different emm	Different emm subtype	Different MLST	Different emm or MLST	Different emm subtype or MLST	Different TC
34746_4_237	34926_1_99	4826	Different cluster	Different emm	Different emm subtype	Different MLST	Different emm or MLST	Different emm subtype or MLST	Different TC
34746_4_237	34926_7_125	4822	Different cluster	Different emm	Different emm subtype	Different MLST	Different emm or MLST	Different emm subtype or MLST	Different TC
34746_4_237	34926_7_143	4822	Different cluster	Different emm	Different emm subtype	Different MLST	Different emm or MLST	Different emm subtype or MLST	Different TC
34746_4_237	34926_7_147	4826	Different cluster	Different emm	Different emm subtype	Different MLST	Different emm or MLST	Different emm subtype or MLST	Different TC
34746_4_237	34926_7_173	4823	Different cluster	Different emm	Different emm subtype	Different MLST	Different emm or MLST	Different emm subtype or MLST	Different TC
34746_4_237	34926_7_221	4833	Different cluster	Different emm	Different emm subtype	Different MLST	Different emm or MLST	Different emm subtype or MLST	Different TC
34746_4_237	34926_7_275	4819	Different cluster	Different emm	Different emm subtype	Different MLST	Different emm or MLST	Different emm subtype or MLST	Different TC
34746_4_237	34926_7_278	4833	Different cluster	Different emm	Different emm subtype	Different MLST	Different emm or MLST	Different emm subtype or MLST	Different TC
34746_4_237	34926_7_281	4819	Different cluster	Different emm	Different emm subtype	Different MLST	Different emm or MLST	Different emm subtype or MLST	Different TC
34746_4_237	34926_7_48	4838	Different cluster	Different emm	Different emm subtype	Different MLST	Different emm or MLST	Different emm subtype or MLST	Different TC
34746_4_237	34926_7_83	4825	Different cluster	Different emm	Different emm subtype	Different MLST	Different emm or MLST	Different emm subtype or MLST	Different TC
34746_4_237	7229_8_61	4846	Different cluster	Different emm	Different emm subtype	Different MLST	Different emm or MLST	Different emm subtype or MLST	Different TC
34746_4_237	7229_8_78	4834	Different cluster	Different emm	Different emm subtype	Different MLST	Different emm or MLST	Different emm subtype or MLST	Different TC
34746_4_237	7622_6_14	4828	Different cluster	Different emm	Different emm subtype	Different MLST	Different emm or MLST	Different emm subtype or MLST	Different TC
34746_4_237	7622_6_8	4831	Different cluster	Different emm	Different emm subtype	Different MLST	Different emm or MLST	Different emm subtype or MLST	Different TC
34746_4_237	34926_1_11	4812	Different cluster	Different emm	Different emm subtype	Different MLST	Different emm or MLST	Different emm subtype or MLST	Different TC
34746_4_237	34926_1_151	4805	Different cluster	Different emm	Different emm subtype	Different MLST	Different emm or MLST	Different emm subtype or MLST	Different TC
34746_4_237	34926_1_211	4812	Different cluster	Different emm	Different emm subtype	Different MLST	Different emm or MLST	Different emm subtype or MLST	Different TC
34746_4_237	34926_1_314	4813	Different cluster	Different emm	Different emm subtype	Different MLST	Different emm or MLST	Different emm subtype or MLST	Different TC
34746_4_237	34926_1_374	4814	Different cluster	Different emm	Different emm subtype	Different MLST	Different emm or MLST	Different emm subtype or MLST	Different TC
34746_4_237	34926_7_126	4814	Different cluster	Different emm	Different emm subtype	Different MLST	Different emm or MLST	Different emm subtype or MLST	Different TC
34746_4_237	35193_4_134	4808	Different cluster	Different emm	Different emm subtype	Different MLST	Different emm or MLST	Different emm subtype or MLST	Different TC
34746_4_237	7229_8_65	4803	Different cluster	Different emm	Different emm subtype	Different MLST	Different emm or MLST	Different emm subtype or MLST	Different TC
34746_4_237	7622_6_11	4815	Different cluster	Different emm	Different emm subtype	Different MLST	Different emm or MLST	Different emm subtype or MLST	Different TC
34746_4_237	7229_8_60	5049	Different cluster	Different emm	Different emm subtype	Different MLST	Different emm or MLST	Different emm subtype or MLST	Different TC
34746_4_237	7229_8_80	5043	Different cluster	Different emm	Different emm subtype	Different MLST	Different emm or MLST	Different emm subtype or MLST	Different TC
34746_4_237	34926_1_95	4935	Different cluster	Different emm	Different emm subtype	Different MLST	Different emm or MLST	Different emm subtype or MLST	Different TC
34746_4_237	34926_7_236	4934	Different cluster	Different emm	Different emm subtype	Different MLST	Different emm or MLST	Different emm subtype or MLST	Different TC
34746_4_237	34926_7_44	4936	Different cluster	Different emm	Different emm subtype	Different MLST	Different emm or MLST	Different emm subtype or MLST	Different TC
34746_4_237	7229_8_85	4932	Different cluster	Different emm	Different emm subtype	Different MLST	Different emm or MLST	Different emm subtype or MLST	Different TC
34746_4_237	7622_6_17	4970	Different cluster	Different emm	Different emm subtype	Different MLST	Different emm or MLST	Different emm subtype or MLST	Different TC
34746_4_237	7229_8_87	5003	Different cluster	Different emm	Different emm subtype	Different MLST	Different emm or MLST	Different emm subtype or MLST	Different TC
34746_4_237	7622_6_18	5001	Different cluster	Different emm	Different emm subtype	Different MLST	Different emm or MLST	Different emm subtype or MLST	Different TC
34746_4_237	7622_6_1	4999	Different cluster	Different emm	Different emm subtype	Different MLST	Different emm or MLST	Different emm subtype or MLST	Different TC
34746_4_237	34926_1_144	4826	Different cluster	Different emm	Different emm subtype	Different MLST	Different emm or MLST	Different emm subtype or MLST	Different TC
34746_4_237	34926_1_156	4826	Different cluster	Different emm	Different emm subtype	Different MLST	Different emm or MLST	Different emm subtype or MLST	Different TC
34746_4_237	34926_1_329	4804	Different cluster	Different emm	Different emm subtype	Different MLST	Different emm or MLST	Different emm subtype or MLST	Different TC
34746_4_237	34926_1_350	4799	Different cluster	Different emm	Different emm subtype	Different MLST	Different emm or MLST	Different emm subtype or MLST	Different TC
34746_4_237	34926_1_7	4804	Different cluster	Different emm	Different emm subtype	Different MLST	Different emm or MLST	Different emm subtype or MLST	Different TC
34746_4_237	7229_8_71	4799	Different cluster	Different emm	Different emm subtype	Different MLST	Different emm or MLST	Different emm subtype or MLST	Different TC
34746_4_237	7229_8_92	4800	Different cluster	Different emm	Different emm subtype	Different MLST	Different emm or MLST	Different emm subtype or MLST	Different TC
34746_4_237	7622_6_21	4797	Different cluster	Different emm	Different emm subtype	Different MLST	Different emm or MLST	Different emm subtype or MLST	Different TC
34746_4_237	34926_1_218	5110	Different cluster	Different emm	Different emm subtype	Different MLST	Different emm or MLST	Different emm subtype or MLST	Different TC
34746_4_237	34926_1_220	4721	Different cluster	Different emm	Different emm subtype	Different MLST	Different emm or MLST	Different emm subtype or MLST	Different TC
34746_4_237	34926_1_246	5108	Different cluster	Different emm	Different emm subtype	Different MLST	Different emm or MLST	Different emm subtype or MLST	Different TC
34746_4_237	34926_1_272	5109	Different cluster	Different emm	Different emm subtype	Different MLST	Different emm or MLST	Different emm subtype or MLST	Different TC
34746_4_237	34926_1_273	5110	Different cluster	Different emm	Different emm subtype	Different MLST	Different emm or MLST	Different emm subtype or MLST	Different TC
34746_4_237	34926_1_321	5111	Different cluster	Different emm	Different emm subtype	Different MLST	Different emm or MLST	Different emm subtype or MLST	Different TC
34746_4_237	34926_1_331	5108	Different cluster	Different emm	Different emm subtype	Different MLST	Different emm or MLST	Different emm subtype or MLST	Different TC
34746_4_237	34926_1_335	5106	Different cluster	Different emm	Different emm subtype	Different MLST	Different emm or MLST	Different emm subtype or MLST	Different TC
34746_4_237	34926_1_337	5108	Different cluster	Different emm	Different emm subtype	Different MLST	Different emm or MLST	Different emm subtype or MLST	Different TC
34746_4_237	34926_1_359	5109	Different cluster	Different emm	Different emm subtype	Different MLST	Different emm or MLST	Different emm subtype or MLST	Different TC
34746_4_237	34926_1_362	5122	Different cluster	Different emm	Different emm subtype	Different MLST	Different emm or MLST	Different emm subtype or MLST	Different TC
34746_4_237	34926_1_42	5115	Different cluster	Different emm	Different emm subtype	Different MLST	Different emm or MLST	Different emm subtype or MLST	Different TC
34746_4_237	34926_1_73	4720	Different cluster	Different emm	Different emm subtype	Different MLST	Different emm or MLST	Different emm subtype or MLST	Different TC
34746_4_237	34926_7_113	5112	Different cluster	Different emm	Different emm subtype	Different MLST	Different emm or MLST	Different emm subtype or MLST	Different TC
34746_4_237	34926_7_155	5110	Different cluster	Different emm	Different emm subtype	Different MLST	Different emm or MLST	Different emm subtype or MLST	Different TC
34746_4_237	34926_7_179	5109	Different cluster	Different emm	Different emm subtype	Different MLST	Different emm or MLST	Different emm subtype or MLST	Different TC
34746_4_237	34926_7_182	5109	Different cluster	Different emm	Different emm subtype	Different MLST	Different emm or MLST	Different emm subtype or MLST	Different TC
34746_4_237	34926_7_191	5109	Different cluster	Different emm	Different emm subtype	Different MLST	Different emm or MLST	Different emm subtype or MLST	Different TC
34746_4_237	34926_7_269	5111	Different cluster	Different emm	Different emm subtype	Different MLST	Different emm or MLST	Different emm subtype or MLST	Different TC
34746_4_237	34926_7_270	5110	Different cluster	Different emm	Different emm subtype	Different MLST	Different emm or MLST	Different emm subtype or MLST	Different TC
34746_4_237	34926_7_71	5112	Different cluster	Different emm	Different emm subtype	Different MLST	Different emm or MLST	Different emm subtype or MLST	Different TC
34746_4_237	34926_7_86	5113	Different cluster	Different emm	Different emm subtype	Different MLST	Different emm or MLST	Different emm subtype or MLST	Different TC
34746_4_237	34926_7_98	5114	Different cluster	Different emm	Different emm subtype	Different MLST	Different emm or MLST	Different emm subtype or MLST	Different TC
34746_4_237	7229_8_68	4753	Different cluster	Different emm	Different emm subtype	Different MLST	Different emm or MLST	Different emm subtype or MLST	Different TC
34746_4_237	7622_6_15	5109	Different cluster	Different emm	Different emm subtype	Different MLST	Different emm or MLST	Different emm subtype or MLST	Different TC
34746_4_237	7229_8_95	4689	Different cluster	Different emm	Different emm subtype	Different MLST	Different emm or MLST	Different emm subtype or MLST	Different TC
34746_4_237	34926_1_126	4990	Different cluster	Different emm	Different emm subtype	Different MLST	Different emm or MLST	Different emm subtype or MLST	Different TC
34746_4_237	34926_1_127	4988	Different cluster	Different emm	Different emm subtype	Different MLST	Different emm or MLST	Different emm subtype or MLST	Different TC
34746_4_237	34926_1_183	4992	Different cluster	Different emm	Different emm subtype	Different MLST	Different emm or MLST	Different emm subtype or MLST	Different TC
34746_4_237	34926_1_203	5283	Different cluster	Different emm	Different emm subtype	Different MLST	Different emm or MLST	Different emm subtype or MLST	Different TC
34746_4_237	34926_1_299	4988	Different cluster	Different emm	Different emm subtype	Different MLST	Different emm or MLST	Different emm subtype or MLST	Different TC
34746_4_237	34926_1_333	4991	Different cluster	Different emm	Different emm subtype	Different MLST	Different emm or MLST	Different emm subtype or MLST	Different TC
34746_4_237	34926_1_349	5293	Different cluster	Different emm	Different emm subtype	Different MLST	Different emm or MLST	Different emm subtype or MLST	Different TC
34746_4_237	34926_1_367	5285	Different cluster	Different emm	Different emm subtype	Different MLST	Different emm or MLST	Different emm subtype or MLST	Different TC
34746_4_237	34926_1_369	4988	Different cluster	Different emm	Different emm subtype	Different MLST	Different emm or MLST	Different emm subtype or MLST	Different TC
34746_4_237	34926_1_372	5289	Different cluster	Different emm	Different emm subtype	Different MLST	Different emm or MLST	Different emm subtype or MLST	Different TC
34746_4_237	34926_1_56	4954	Different cluster	Different emm	Different emm subtype	Different MLST	Different emm or MLST	Different emm subtype or MLST	Different TC
34746_4_237	34926_1_70	4953	Different cluster	Different emm	Different emm subtype	Different MLST	Different emm or MLST	Different emm subtype or MLST	Different TC
34746_4_237	34926_7_16	4991	Different cluster	Different emm	Different emm subtype	Different MLST	Different emm or MLST	Different emm subtype or MLST	Different TC
34746_4_237	34926_7_185	5285	Different cluster	Different emm	Different emm subtype	Different MLST	Different emm or MLST	Different emm subtype or MLST	Different TC
34746_4_237	34926_7_40	4965	Different cluster	Different emm	Different emm subtype	Different MLST	Different emm or MLST	Different emm subtype or MLST	Different TC
34746_4_237	34926_7_74	5294	Different cluster	Different emm	Different emm subtype	Different MLST	Different emm or MLST	Different emm subtype or MLST	Different TC
34746_4_237	34926_7_78	5294	Different cluster	Different emm	Different emm subtype	Different MLST	Different emm or MLST	Different emm subtype or MLST	Different TC
34746_4_237	34926_7_99	4991	Different cluster	Different emm	Different emm subtype	Different MLST	Different emm or MLST	Different emm subtype or MLST	Different TC
34746_4_237	7229_8_64	5288	Different cluster	Different emm	Different emm subtype	Different MLST	Different emm or MLST	Different emm subtype or MLST	Different TC
34746_4_237	7229_8_76	5012	Different cluster	Different emm	Different emm subtype	Different MLST	Different emm or MLST	Different emm subtype or MLST	Different TC
34746_4_237	7229_8_89	4996	Different cluster	Different emm	Different emm subtype	Different MLST	Different emm or MLST	Different emm subtype or MLST	Different TC
34746_4_237	7622_6_16	5286	Different cluster	Different emm	Different emm subtype	Different MLST	Different emm or MLST	Different emm subtype or MLST	Different TC
34746_4_237	7622_6_2	4988	Different cluster	Different emm	Different emm subtype	Different MLST	Different emm or MLST	Different emm subtype or MLST	Different TC
34746_4_237	7622_6_6	5282	Different cluster	Different emm	Different emm subtype	Different MLST	Different emm or MLST	Different emm subtype or MLST	Different TC
34746_4_237	34926_1_13	5388	Different cluster	Different emm	Different emm subtype	Different MLST	Different emm or MLST	Different emm subtype or MLST	Different TC
34746_4_237	34926_1_157	5047	Different cluster	Different emm	Different emm subtype	Different MLST	Different emm or MLST	Different emm subtype or MLST	Different TC
34746_4_237	34926_1_170	5046	Different cluster	Different emm	Different emm subtype	Different MLST	Different emm or MLST	Different emm subtype or MLST	Different TC
34746_4_237	34926_1_173	5052	Different cluster	Different emm	Different emm subtype	Different MLST	Different emm or MLST	Different emm subtype or MLST	Different TC
34746_4_237	34926_1_23	5052	Different cluster	Different emm	Different emm subtype	Different MLST	Different emm or MLST	Different emm subtype or MLST	Different TC
34746_4_237	34926_1_368	5051	Different cluster	Different emm	Different emm subtype	Different MLST	Different emm or MLST	Different emm subtype or MLST	Different TC
34746_4_237	34926_7_68	5046	Different cluster	Different emm	Different emm subtype	Different MLST	Different emm or MLST	Different emm subtype or MLST	Different TC
34746_4_237	7229_8_70	5050	Different cluster	Different emm	Different emm subtype	Different MLST	Different emm or MLST	Different emm subtype or MLST	Different TC
34746_4_237	7229_8_96	5040	Different cluster	Different emm	Different emm subtype	Different MLST	Different emm or MLST	Different emm subtype or MLST	Different TC
34746_4_237	34926_1_121	4806	Different cluster	Different emm	Different emm subtype	Different MLST	Different emm or MLST	Different emm subtype or MLST	Different TC
34746_4_237	34926_1_209	4806	Different cluster	Different emm	Different emm subtype	Different MLST	Different emm or MLST	Different emm subtype or MLST	Different TC
34746_4_237	34926_1_219	4807	Different cluster	Different emm	Different emm subtype	Different MLST	Different emm or MLST	Different emm subtype or MLST	Different TC
34746_4_237	7229_8_59	4812	Different cluster	Different emm	Different emm subtype	Different MLST	Different emm or MLST	Different emm subtype or MLST	Different TC
34746_4_237	7622_6_10	4808	Different cluster	Different emm	Different emm subtype	Different MLST	Different emm or MLST	Different emm subtype or MLST	Different TC
34746_4_237	34926_1_192	4993	Different cluster	Different emm	Different emm subtype	Different MLST	Different emm or MLST	Different emm subtype or MLST	Different TC
34746_4_237	34926_1_278	4995	Different cluster	Different emm	Different emm subtype	Different MLST	Different emm or MLST	Different emm subtype or MLST	Different TC
34746_4_237	34926_1_313	4995	Different cluster	Different emm	Different emm subtype	Different MLST	Different emm or MLST	Different emm subtype or MLST	Different TC
34746_4_237	34926_7_167	4997	Different cluster	Different emm	Different emm subtype	Different MLST	Different emm or MLST	Different emm subtype or MLST	Different TC
34746_4_237	34926_7_209	4992	Different cluster	Different emm	Different emm subtype	Different MLST	Different emm or MLST	Different emm subtype or MLST	Different TC
34746_4_237	7229_8_91	4993	Different cluster	Different emm	Different emm subtype	Different MLST	Different emm or MLST	Different emm subtype or MLST	Different TC
34746_4_237	7622_6_20	5000	Different cluster	Different emm	Different emm subtype	Different MLST	Different emm or MLST	Different emm subtype or MLST	Different TC
34746_4_237	34926_1_158	4845	Different cluster	Different emm	Different emm subtype	Different MLST	Different emm or MLST	Different emm subtype or MLST	Different TC
34746_4_237	34926_1_76	4848	Different cluster	Different emm	Different emm subtype	Different MLST	Different emm or MLST	Different emm subtype or MLST	Different TC
34746_4_237	34926_7_104	4792	Different cluster	Different emm	Different emm subtype	Different MLST	Different emm or MLST	Different emm subtype or MLST	Different TC
34746_4_237	34926_7_188	4798	Different cluster	Different emm	Different emm subtype	Different MLST	Different emm or MLST	Different emm subtype or MLST	Different TC
34746_4_237	7229_8_83	4845	Different cluster	Different emm	Different emm subtype	Different MLST	Different emm or MLST	Different emm subtype or MLST	Different TC
34746_4_237	7229_8_93	4855	Different cluster	Different emm	Different emm subtype	Different MLST	Different emm or MLST	Different emm subtype or MLST	Different TC
34746_4_237	34746_4_228	5190	Different cluster	Different emm	Different emm subtype	Different MLST	Different emm or MLST	Different emm subtype or MLST	Different TC
34746_4_237	34926_1_101	5185	Different cluster	Different emm	Different emm subtype	Different MLST	Different emm or MLST	Different emm subtype or MLST	Different TC
34746_4_237	34926_1_105	5527	Different cluster	Different emm	Different emm subtype	Different MLST	Different emm or MLST	Different emm subtype or MLST	Different TC
34746_4_237	34926_1_107	5192	Different cluster	Different emm	Different emm subtype	Different MLST	Different emm or MLST	Different emm subtype or MLST	Different TC
34746_4_237	34926_1_135	5185	Different cluster	Different emm	Different emm subtype	Different MLST	Different emm or MLST	Different emm subtype or MLST	Different TC
34746_4_237	34926_1_145	5192	Different cluster	Different emm	Different emm subtype	Different MLST	Different emm or MLST	Different emm subtype or MLST	Different TC
34746_4_237	34926_1_182	5176	Different cluster	Different emm	Different emm subtype	Different MLST	Different emm or MLST	Different emm subtype or MLST	Different TC
34746_4_237	34926_1_196	5192	Different cluster	Different emm	Different emm subtype	Different MLST	Different emm or MLST	Different emm subtype or MLST	Different TC
34746_4_237	34926_1_208	5190	Different cluster	Different emm	Different emm subtype	Different MLST	Different emm or MLST	Different emm subtype or MLST	Different TC
34746_4_237	34926_1_256	5190	Different cluster	Different emm	Different emm subtype	Different MLST	Different emm or MLST	Different emm subtype or MLST	Different TC
34746_4_237	34926_1_261	5526	Different cluster	Different emm	Different emm subtype	Different MLST	Different emm or MLST	Different emm subtype or MLST	Different TC
34746_4_237	34926_1_262	5184	Different cluster	Different emm	Different emm subtype	Different MLST	Different emm or MLST	Different emm subtype or MLST	Different TC
34746_4_237	34926_1_265	5192	Different cluster	Different emm	Different emm subtype	Different MLST	Different emm or MLST	Different emm subtype or MLST	Different TC
34746_4_237	34926_1_287	5190	Different cluster	Different emm	Different emm subtype	Different MLST	Different emm or MLST	Different emm subtype or MLST	Different TC
34746_4_237	34926_1_355	5193	Different cluster	Different emm	Different emm subtype	Different MLST	Different emm or MLST	Different emm subtype or MLST	Different TC
34746_4_237	34926_1_375	5505	Different cluster	Different emm	Different emm subtype	Different MLST	Different emm or MLST	Different emm subtype or MLST	Different TC
34746_4_237	34926_1_45	5185	Different cluster	Different emm	Different emm subtype	Different MLST	Different emm or MLST	Different emm subtype or MLST	Different TC
34746_4_237	34926_1_62	5190	Different cluster	Different emm	Different emm subtype	Different MLST	Different emm or MLST	Different emm subtype or MLST	Different TC
34746_4_237	34926_1_71	5177	Different cluster	Different emm	Different emm subtype	Different MLST	Different emm or MLST	Different emm subtype or MLST	Different TC
34746_4_237	34926_1_93	5191	Different cluster	Different emm	Different emm subtype	Different MLST	Different emm or MLST	Different emm subtype or MLST	Different TC
34746_4_237	34926_1_98	5190	Different cluster	Different emm	Different emm subtype	Different MLST	Different emm or MLST	Different emm subtype or MLST	Different TC
34746_4_237	34926_1_9	5190	Different cluster	Different emm	Different emm subtype	Different MLST	Different emm or MLST	Different emm subtype or MLST	Different TC
34746_4_237	34926_7_12	5192	Different cluster	Different emm	Different emm subtype	Different MLST	Different emm or MLST	Different emm subtype or MLST	Different TC
34746_4_237	34926_7_195	5195	Different cluster	Different emm	Different emm subtype	Different MLST	Different emm or MLST	Different emm subtype or MLST	Different TC
34746_4_237	34926_7_8	5193	Different cluster	Different emm	Different emm subtype	Different MLST	Different emm or MLST	Different emm subtype or MLST	Different TC
34746_4_237	7229_8_62	5197	Different cluster	Different emm	Different emm subtype	Different MLST	Different emm or MLST	Different emm subtype or MLST	Different TC
34746_4_237	7229_8_75	5525	Different cluster	Different emm	Different emm subtype	Different MLST	Different emm or MLST	Different emm subtype or MLST	Different TC
34746_4_237	7229_8_86	5187	Different cluster	Different emm	Different emm subtype	Different MLST	Different emm or MLST	Different emm subtype or MLST	Different TC
34746_4_237	7622_6_19	5194	Different cluster	Different emm	Different emm subtype	Different MLST	Different emm or MLST	Different emm subtype or MLST	Different TC
34746_4_237	7229_8_72	5063	Different cluster	Different emm	Different emm subtype	Different MLST	Different emm or MLST	Different emm subtype or MLST	Different TC
34746_4_237	7622_6_5	4948	Different cluster	Different emm	Different emm subtype	Different MLST	Different emm or MLST	Different emm subtype or MLST	Different TC
34746_4_237	34926_1_115	4868	Different cluster	Different emm	Different emm subtype	Different MLST	Different emm or MLST	Different emm subtype or MLST	Different TC
34746_4_237	34926_1_119	4884	Different cluster	Different emm	Different emm subtype	Different MLST	Different emm or MLST	Different emm subtype or MLST	Different TC
34746_4_237	34926_1_120	4866	Different cluster	Different emm	Different emm subtype	Different MLST	Different emm or MLST	Different emm subtype or MLST	Different TC
34746_4_237	34926_1_129	4863	Different cluster	Different emm	Different emm subtype	Different MLST	Different emm or MLST	Different emm subtype or MLST	Different TC
34746_4_237	34926_1_137	5056	Different cluster	Different emm	Different emm subtype	Different MLST	Different emm or MLST	Different emm subtype or MLST	Different TC
34746_4_237	34926_1_163	4868	Different cluster	Different emm	Different emm subtype	Different MLST	Different emm or MLST	Different emm subtype or MLST	Different TC
34746_4_237	34926_1_165	4867	Different cluster	Different emm	Different emm subtype	Different MLST	Different emm or MLST	Different emm subtype or MLST	Different TC
34746_4_237	34926_1_172	4865	Different cluster	Different emm	Different emm subtype	Different MLST	Different emm or MLST	Different emm subtype or MLST	Different TC
34746_4_237	34926_1_177	4864	Different cluster	Different emm	Different emm subtype	Different MLST	Different emm or MLST	Different emm subtype or MLST	Different TC
34746_4_237	34926_1_178	5054	Different cluster	Different emm	Different emm subtype	Different MLST	Different emm or MLST	Different emm subtype or MLST	Different TC
34746_4_237	34926_1_206	5055	Different cluster	Different emm	Different emm subtype	Different MLST	Different emm or MLST	Different emm subtype or MLST	Different TC
34746_4_237	34926_1_228	5055	Different cluster	Different emm	Different emm subtype	Different MLST	Different emm or MLST	Different emm subtype or MLST	Different TC
34746_4_237	34926_1_233	5056	Different cluster	Different emm	Different emm subtype	Different MLST	Different emm or MLST	Different emm subtype or MLST	Different TC
34746_4_237	34926_1_234	4867	Different cluster	Different emm	Different emm subtype	Different MLST	Different emm or MLST	Different emm subtype or MLST	Different TC
34746_4_237	34926_1_236	4867	Different cluster	Different emm	Different emm subtype	Different MLST	Different emm or MLST	Different emm subtype or MLST	Different TC
34746_4_237	34926_1_242	4873	Different cluster	Different emm	Different emm subtype	Different MLST	Different emm or MLST	Different emm subtype or MLST	Different TC
34746_4_237	34926_1_248	4868	Different cluster	Different emm	Different emm subtype	Different MLST	Different emm or MLST	Different emm subtype or MLST	Different TC
34746_4_237	34926_1_269	4864	Different cluster	Different emm	Different emm subtype	Different MLST	Different emm or MLST	Different emm subtype or MLST	Different TC
34746_4_237	34926_1_277	4864	Different cluster	Different emm	Different emm subtype	Different MLST	Different emm or MLST	Different emm subtype or MLST	Different TC
34746_4_237	34926_1_289	4864	Different cluster	Different emm	Different emm subtype	Different MLST	Different emm or MLST	Different emm subtype or MLST	Different TC
34746_4_237	34926_1_291	4866	Different cluster	Different emm	Different emm subtype	Different MLST	Different emm or MLST	Different emm subtype or MLST	Different TC
34746_4_237	34926_1_317	5058	Different cluster	Different emm	Different emm subtype	Different MLST	Different emm or MLST	Different emm subtype or MLST	Different TC
34746_4_237	34926_1_322	5059	Different cluster	Different emm	Different emm subtype	Different MLST	Different emm or MLST	Different emm subtype or MLST	Different TC
34746_4_237	34926_1_325	5055	Different cluster	Different emm	Different emm subtype	Different MLST	Different emm or MLST	Different emm subtype or MLST	Different TC
34746_4_237	34926_1_339	5056	Different cluster	Different emm	Different emm subtype	Different MLST	Different emm or MLST	Different emm subtype or MLST	Different TC
34746_4_237	34926_1_63	5054	Different cluster	Different emm	Different emm subtype	Different MLST	Different emm or MLST	Different emm subtype or MLST	Different TC
34746_4_237	34926_1_65	4866	Different cluster	Different emm	Different emm subtype	Different MLST	Different emm or MLST	Different emm subtype or MLST	Different TC
34746_4_237	34926_1_79	4863	Different cluster	Different emm	Different emm subtype	Different MLST	Different emm or MLST	Different emm subtype or MLST	Different TC
34746_4_237	34926_1_81	4870	Different cluster	Different emm	Different emm subtype	Different MLST	Different emm or MLST	Different emm subtype or MLST	Different TC
34746_4_237	34926_1_91	4865	Different cluster	Different emm	Different emm subtype	Different MLST	Different emm or MLST	Different emm subtype or MLST	Different TC
34746_4_237	34926_7_152	5052	Different cluster	Different emm	Different emm subtype	Different MLST	Different emm or MLST	Different emm subtype or MLST	Different TC
34746_4_237	34926_7_174	5060	Different cluster	Different emm	Different emm subtype	Different MLST	Different emm or MLST	Different emm subtype or MLST	Different TC
34746_4_237	7229_8_63	4868	Different cluster	Different emm	Different emm subtype	Different MLST	Different emm or MLST	Different emm subtype or MLST	Different TC
34746_4_237	7229_8_81	4937	Different cluster	Different emm	Different emm subtype	Different MLST	Different emm or MLST	Different emm subtype or MLST	Different TC
34746_4_237	7229_8_94	4978	Different cluster	Different emm	Different emm subtype	Different MLST	Different emm or MLST	Different emm subtype or MLST	Different TC
34746_4_237	7622_6_3	5059	Different cluster	Different emm	Different emm subtype	Different MLST	Different emm or MLST	Different emm subtype or MLST	Different TC
34746_4_237	7622_6_7	4929	Different cluster	Different emm	Different emm subtype	Different MLST	Different emm or MLST	Different emm subtype or MLST	Different TC
34746_4_242	34746_4_246	6	Same cluster	Same emm	Same emm subtype	Same MLST	Same emm and MLST	Same emm subtype and MLST	Same TC
34746_4_242	34926_1_128	9	Same cluster	Same emm	Different emm subtype	Same MLST	Same emm and MLST	Different emm subtype or MLST	Same TC
34746_4_242	34926_1_134	9	Same cluster	Same emm	Same emm subtype	Same MLST	Same emm and MLST	Same emm subtype and MLST	Same TC
34746_4_242	34926_1_136	10	Same cluster	Same emm	Same emm subtype	Same MLST	Same emm and MLST	Same emm subtype and MLST	Same TC
34746_4_242	34926_1_150	9	Same cluster	Same emm	Same emm subtype	Same MLST	Same emm and MLST	Same emm subtype and MLST	Same TC
34746_4_242	34926_1_171	9	Same cluster	Same emm	Same emm subtype	Same MLST	Same emm and MLST	Same emm subtype and MLST	Same TC
34746_4_242	34926_1_185	9	Same cluster	Same emm	Same emm subtype	Same MLST	Same emm and MLST	Same emm subtype and MLST	Same TC
34746_4_242	34926_1_19	9	Same cluster	Same emm	Same emm subtype	Same MLST	Same emm and MLST	Same emm subtype and MLST	Same TC
34746_4_242	34926_1_1	9	Same cluster	Same emm	Same emm subtype	Same MLST	Same emm and MLST	Same emm subtype and MLST	Same TC
34746_4_242	34926_1_201	8	Same cluster	Same emm	Same emm subtype	Same MLST	Same emm and MLST	Same emm subtype and MLST	Same TC
34746_4_242	34926_1_237	9	Same cluster	Same emm	Same emm subtype	Same MLST	Same emm and MLST	Same emm subtype and MLST	Same TC
34746_4_242	34926_1_241	9	Same cluster	Same emm	Same emm subtype	Same MLST	Same emm and MLST	Same emm subtype and MLST	Same TC
34746_4_242	34926_1_249	9	Same cluster	Same emm	Same emm subtype	Same MLST	Same emm and MLST	Same emm subtype and MLST	Same TC
34746_4_242	34926_1_255	10	Same cluster	Same emm	Same emm subtype	Same MLST	Same emm and MLST	Same emm subtype and MLST	Same TC
34746_4_242	34926_1_282	8	Same cluster	Same emm	Same emm subtype	Same MLST	Same emm and MLST	Same emm subtype and MLST	Same TC
34746_4_242	34926_1_332	9	Same cluster	Same emm	Different emm subtype	Same MLST	Same emm and MLST	Different emm subtype or MLST	Same TC
34746_4_242	34926_1_338	10	Same cluster	Same emm	Same emm subtype	Same MLST	Same emm and MLST	Same emm subtype and MLST	Same TC
34746_4_242	34926_1_347	6	Same cluster	Same emm	Same emm subtype	Same MLST	Same emm and MLST	Same emm subtype and MLST	Same TC
34746_4_242	34926_1_353	7	Same cluster	Same emm	Same emm subtype	Same MLST	Same emm and MLST	Same emm subtype and MLST	Same TC
34746_4_242	34926_1_354	9	Same cluster	Same emm	Same emm subtype	Same MLST	Same emm and MLST	Same emm subtype and MLST	Same TC
34746_4_242	34926_1_44	11	Same cluster	Same emm	Same emm subtype	Same MLST	Same emm and MLST	Same emm subtype and MLST	Same TC
34746_4_242	34926_1_80	9	Same cluster	Same emm	Same emm subtype	Same MLST	Same emm and MLST	Same emm subtype and MLST	Same TC
34746_4_242	34926_7_158	9	Same cluster	Same emm	Same emm subtype	Same MLST	Same emm and MLST	Same emm subtype and MLST	Same TC
34746_4_242	34926_7_161	9	Same cluster	Same emm	Same emm subtype	Same MLST	Same emm and MLST	Same emm subtype and MLST	Same TC
34746_4_242	7229_8_69	8	Same cluster	Same emm	Same emm subtype	Same MLST	Same emm and MLST	Same emm subtype and MLST	Same TC
34746_4_242	7229_8_84	10	Same cluster	Same emm	Different emm subtype	Same MLST	Same emm and MLST	Different emm subtype or MLST	Same TC
34746_4_242	7229_8_88	9	Same cluster	Same emm	Different emm subtype	Same MLST	Same emm and MLST	Different emm subtype or MLST	Same TC
34746_4_242	7622_6_12	9	Same cluster	Same emm	Same emm subtype	Same MLST	Same emm and MLST	Same emm subtype and MLST	Same TC
34746_4_242	34926_1_117	4897	Different cluster	Different emm	Different emm subtype	Different MLST	Different emm or MLST	Different emm subtype or MLST	Different TC
34746_4_242	34926_1_118	4891	Different cluster	Different emm	Different emm subtype	Different MLST	Different emm or MLST	Different emm subtype or MLST	Different TC
34746_4_242	34926_1_123	4898	Different cluster	Different emm	Different emm subtype	Different MLST	Different emm or MLST	Different emm subtype or MLST	Different TC
34746_4_242	34926_1_154	4888	Different cluster	Different emm	Different emm subtype	Different MLST	Different emm or MLST	Different emm subtype or MLST	Different TC
34746_4_242	34926_1_15	4891	Different cluster	Different emm	Different emm subtype	Different MLST	Different emm or MLST	Different emm subtype or MLST	Different TC
34746_4_242	34926_1_187	4891	Different cluster	Different emm	Different emm subtype	Different MLST	Different emm or MLST	Different emm subtype or MLST	Different TC
34746_4_242	34926_1_191	4890	Different cluster	Different emm	Different emm subtype	Different MLST	Different emm or MLST	Different emm subtype or MLST	Different TC
34746_4_242	34926_1_195	4890	Different cluster	Different emm	Different emm subtype	Different MLST	Different emm or MLST	Different emm subtype or MLST	Different TC
34746_4_242	34926_1_200	4898	Different cluster	Different emm	Different emm subtype	Different MLST	Different emm or MLST	Different emm subtype or MLST	Different TC
34746_4_242	34926_1_205	4898	Different cluster	Different emm	Different emm subtype	Different MLST	Different emm or MLST	Different emm subtype or MLST	Different TC
34746_4_242	34926_1_213	4889	Different cluster	Different emm	Different emm subtype	Different MLST	Different emm or MLST	Different emm subtype or MLST	Different TC
34746_4_242	34926_1_21	4889	Different cluster	Different emm	Different emm subtype	Different MLST	Different emm or MLST	Different emm subtype or MLST	Different TC
34746_4_242	34926_1_270	4890	Different cluster	Different emm	Different emm subtype	Different MLST	Different emm or MLST	Different emm subtype or MLST	Different TC
34746_4_242	34926_1_28	4889	Different cluster	Different emm	Different emm subtype	Different MLST	Different emm or MLST	Different emm subtype or MLST	Different TC
34746_4_242	34926_1_295	4898	Different cluster	Different emm	Different emm subtype	Different MLST	Different emm or MLST	Different emm subtype or MLST	Different TC
34746_4_242	34926_1_296	4890	Different cluster	Different emm	Different emm subtype	Different MLST	Different emm or MLST	Different emm subtype or MLST	Different TC
34746_4_242	34926_1_302	4899	Different cluster	Different emm	Different emm subtype	Different MLST	Different emm or MLST	Different emm subtype or MLST	Different TC
34746_4_242	34926_1_319	4890	Different cluster	Different emm	Different emm subtype	Different MLST	Different emm or MLST	Different emm subtype or MLST	Different TC
34746_4_242	34926_1_324	4889	Different cluster	Different emm	Different emm subtype	Different MLST	Different emm or MLST	Different emm subtype or MLST	Different TC
34746_4_242	34926_1_327	4889	Different cluster	Different emm	Different emm subtype	Different MLST	Different emm or MLST	Different emm subtype or MLST	Different TC
34746_4_242	34926_1_345	4889	Different cluster	Different emm	Different emm subtype	Different MLST	Different emm or MLST	Different emm subtype or MLST	Different TC
34746_4_242	34926_1_34	4890	Different cluster	Different emm	Different emm subtype	Different MLST	Different emm or MLST	Different emm subtype or MLST	Different TC
34746_4_242	34926_1_47	5090	Different cluster	Different emm	Different emm subtype	Different MLST	Different emm or MLST	Different emm subtype or MLST	Different TC
34746_4_242	34926_1_60	4897	Different cluster	Different emm	Different emm subtype	Different MLST	Different emm or MLST	Different emm subtype or MLST	Different TC
34746_4_242	34926_1_64	4901	Different cluster	Different emm	Different emm subtype	Different MLST	Different emm or MLST	Different emm subtype or MLST	Different TC
34746_4_242	34926_1_66	4890	Different cluster	Different emm	Different emm subtype	Different MLST	Different emm or MLST	Different emm subtype or MLST	Different TC
34746_4_242	34926_1_68	4899	Different cluster	Different emm	Different emm subtype	Different MLST	Different emm or MLST	Different emm subtype or MLST	Different TC
34746_4_242	34926_1_74	4889	Different cluster	Different emm	Different emm subtype	Different MLST	Different emm or MLST	Different emm subtype or MLST	Different TC
34746_4_242	34926_7_107	4889	Different cluster	Different emm	Different emm subtype	Different MLST	Different emm or MLST	Different emm subtype or MLST	Different TC
34746_4_242	34926_7_110	4889	Different cluster	Different emm	Different emm subtype	Different MLST	Different emm or MLST	Different emm subtype or MLST	Different TC
34746_4_242	34926_7_116	4890	Different cluster	Different emm	Different emm subtype	Different MLST	Different emm or MLST	Different emm subtype or MLST	Different TC
34746_4_242	34926_7_119	4888	Different cluster	Different emm	Different emm subtype	Different MLST	Different emm or MLST	Different emm subtype or MLST	Different TC
34746_4_242	34926_7_122	4888	Different cluster	Different emm	Different emm subtype	Different MLST	Different emm or MLST	Different emm subtype or MLST	Different TC
34746_4_242	34926_7_131	4889	Different cluster	Different emm	Different emm subtype	Different MLST	Different emm or MLST	Different emm subtype or MLST	Different TC
34746_4_242	34926_7_164	4889	Different cluster	Different emm	Different emm subtype	Different MLST	Different emm or MLST	Different emm subtype or MLST	Different TC
34746_4_242	34926_7_1	4899	Different cluster	Different emm	Different emm subtype	Different MLST	Different emm or MLST	Different emm subtype or MLST	Different TC
34746_4_242	34926_7_200	4901	Different cluster	Different emm	Different emm subtype	Different MLST	Different emm or MLST	Different emm subtype or MLST	Different TC
34746_4_242	34926_7_203	4894	Different cluster	Different emm	Different emm subtype	Different MLST	Different emm or MLST	Different emm subtype or MLST	Different TC
34746_4_242	34926_7_212	4895	Different cluster	Different emm	Different emm subtype	Different MLST	Different emm or MLST	Different emm subtype or MLST	Different TC
34746_4_242	34926_7_215	4896	Different cluster	Different emm	Different emm subtype	Different MLST	Different emm or MLST	Different emm subtype or MLST	Different TC
34746_4_242	34926_7_218	4898	Different cluster	Different emm	Different emm subtype	Different MLST	Different emm or MLST	Different emm subtype or MLST	Different TC
34746_4_242	34926_7_222	4902	Different cluster	Different emm	Different emm subtype	Different MLST	Different emm or MLST	Different emm subtype or MLST	Different TC
34746_4_242	34926_7_227	4898	Different cluster	Different emm	Different emm subtype	Different MLST	Different emm or MLST	Different emm subtype or MLST	Different TC
34746_4_242	34926_7_291	4893	Different cluster	Different emm	Different emm subtype	Different MLST	Different emm or MLST	Different emm subtype or MLST	Different TC
34746_4_242	34926_7_296	4894	Different cluster	Different emm	Different emm subtype	Different MLST	Different emm or MLST	Different emm subtype or MLST	Different TC
34746_4_242	34926_7_302	4902	Different cluster	Different emm	Different emm subtype	Different MLST	Different emm or MLST	Different emm subtype or MLST	Different TC
34746_4_242	34926_7_36	4893	Different cluster	Different emm	Different emm subtype	Different MLST	Different emm or MLST	Different emm subtype or MLST	Different TC
34746_4_242	34926_7_49	4898	Different cluster	Different emm	Different emm subtype	Different MLST	Different emm or MLST	Different emm subtype or MLST	Different TC
34746_4_242	34926_7_89	4887	Different cluster	Different emm	Different emm subtype	Different MLST	Different emm or MLST	Different emm subtype or MLST	Different TC
34746_4_242	7229_8_74	4901	Different cluster	Different emm	Different emm subtype	Different MLST	Different emm or MLST	Different emm subtype or MLST	Different TC
34746_4_242	7229_8_79	4892	Different cluster	Different emm	Different emm subtype	Different MLST	Different emm or MLST	Different emm subtype or MLST	Different TC
34746_4_242	7229_8_90	4900	Different cluster	Different emm	Different emm subtype	Different MLST	Different emm or MLST	Different emm subtype or MLST	Different TC
34746_4_242	7622_6_13	4891	Different cluster	Different emm	Different emm subtype	Different MLST	Different emm or MLST	Different emm subtype or MLST	Different TC
34746_4_242	7622_6_22	5090	Different cluster	Different emm	Different emm subtype	Different MLST	Different emm or MLST	Different emm subtype or MLST	Different TC
34746_4_242	7622_6_9	4902	Different cluster	Different emm	Different emm subtype	Different MLST	Different emm or MLST	Different emm subtype or MLST	Different TC
34746_4_242	34926_1_114	4821	Different cluster	Different emm	Different emm subtype	Different MLST	Different emm or MLST	Different emm subtype or MLST	Different TC
34746_4_242	34926_1_125	4835	Different cluster	Different emm	Different emm subtype	Different MLST	Different emm or MLST	Different emm subtype or MLST	Different TC
34746_4_242	34926_1_142	4820	Different cluster	Different emm	Different emm subtype	Different MLST	Different emm or MLST	Different emm subtype or MLST	Different TC
34746_4_242	34926_1_143	4821	Different cluster	Different emm	Different emm subtype	Different MLST	Different emm or MLST	Different emm subtype or MLST	Different TC
34746_4_242	34926_1_17	4833	Different cluster	Different emm	Different emm subtype	Different MLST	Different emm or MLST	Different emm subtype or MLST	Different TC
34746_4_242	34926_1_197	4847	Different cluster	Different emm	Different emm subtype	Different MLST	Different emm or MLST	Different emm subtype or MLST	Different TC
34746_4_242	34926_1_257	4825	Different cluster	Different emm	Different emm subtype	Different MLST	Different emm or MLST	Different emm subtype or MLST	Different TC
34746_4_242	34926_1_27	4824	Different cluster	Different emm	Different emm subtype	Different MLST	Different emm or MLST	Different emm subtype or MLST	Different TC
34746_4_242	34926_1_293	4838	Different cluster	Different emm	Different emm subtype	Different MLST	Different emm or MLST	Different emm subtype or MLST	Different TC
34746_4_242	34926_1_323	4822	Different cluster	Different emm	Different emm subtype	Different MLST	Different emm or MLST	Different emm subtype or MLST	Different TC
34746_4_242	34926_1_330	4827	Different cluster	Different emm	Different emm subtype	Different MLST	Different emm or MLST	Different emm subtype or MLST	Different TC
34746_4_242	34926_1_35	4826	Different cluster	Different emm	Different emm subtype	Different MLST	Different emm or MLST	Different emm subtype or MLST	Different TC
34746_4_242	34926_1_37	4832	Different cluster	Different emm	Different emm subtype	Different MLST	Different emm or MLST	Different emm subtype or MLST	Different TC
34746_4_242	34926_1_43	4826	Different cluster	Different emm	Different emm subtype	Different MLST	Different emm or MLST	Different emm subtype or MLST	Different TC
34746_4_242	34926_1_50	4829	Different cluster	Different emm	Different emm subtype	Different MLST	Different emm or MLST	Different emm subtype or MLST	Different TC
34746_4_242	34926_1_51	4828	Different cluster	Different emm	Different emm subtype	Different MLST	Different emm or MLST	Different emm subtype or MLST	Different TC
34746_4_242	34926_1_55	4829	Different cluster	Different emm	Different emm subtype	Different MLST	Different emm or MLST	Different emm subtype or MLST	Different TC
34746_4_242	34926_1_86	4832	Different cluster	Different emm	Different emm subtype	Different MLST	Different emm or MLST	Different emm subtype or MLST	Different TC
34746_4_242	34926_1_87	4832	Different cluster	Different emm	Different emm subtype	Different MLST	Different emm or MLST	Different emm subtype or MLST	Different TC
34746_4_242	34926_1_92	4824	Different cluster	Different emm	Different emm subtype	Different MLST	Different emm or MLST	Different emm subtype or MLST	Different TC
34746_4_242	34926_1_99	4829	Different cluster	Different emm	Different emm subtype	Different MLST	Different emm or MLST	Different emm subtype or MLST	Different TC
34746_4_242	34926_7_125	4825	Different cluster	Different emm	Different emm subtype	Different MLST	Different emm or MLST	Different emm subtype or MLST	Different TC
34746_4_242	34926_7_143	4825	Different cluster	Different emm	Different emm subtype	Different MLST	Different emm or MLST	Different emm subtype or MLST	Different TC
34746_4_242	34926_7_147	4829	Different cluster	Different emm	Different emm subtype	Different MLST	Different emm or MLST	Different emm subtype or MLST	Different TC
34746_4_242	34926_7_173	4826	Different cluster	Different emm	Different emm subtype	Different MLST	Different emm or MLST	Different emm subtype or MLST	Different TC
34746_4_242	34926_7_221	4836	Different cluster	Different emm	Different emm subtype	Different MLST	Different emm or MLST	Different emm subtype or MLST	Different TC
34746_4_242	34926_7_275	4822	Different cluster	Different emm	Different emm subtype	Different MLST	Different emm or MLST	Different emm subtype or MLST	Different TC
34746_4_242	34926_7_278	4836	Different cluster	Different emm	Different emm subtype	Different MLST	Different emm or MLST	Different emm subtype or MLST	Different TC
34746_4_242	34926_7_281	4824	Different cluster	Different emm	Different emm subtype	Different MLST	Different emm or MLST	Different emm subtype or MLST	Different TC
34746_4_242	34926_7_48	4841	Different cluster	Different emm	Different emm subtype	Different MLST	Different emm or MLST	Different emm subtype or MLST	Different TC
34746_4_242	34926_7_83	4830	Different cluster	Different emm	Different emm subtype	Different MLST	Different emm or MLST	Different emm subtype or MLST	Different TC
34746_4_242	7229_8_61	4849	Different cluster	Different emm	Different emm subtype	Different MLST	Different emm or MLST	Different emm subtype or MLST	Different TC
34746_4_242	7229_8_78	4837	Different cluster	Different emm	Different emm subtype	Different MLST	Different emm or MLST	Different emm subtype or MLST	Different TC
34746_4_242	7622_6_14	4831	Different cluster	Different emm	Different emm subtype	Different MLST	Different emm or MLST	Different emm subtype or MLST	Different TC
34746_4_242	7622_6_8	4836	Different cluster	Different emm	Different emm subtype	Different MLST	Different emm or MLST	Different emm subtype or MLST	Different TC
34746_4_242	34926_1_11	4813	Different cluster	Different emm	Different emm subtype	Different MLST	Different emm or MLST	Different emm subtype or MLST	Different TC
34746_4_242	34926_1_151	4806	Different cluster	Different emm	Different emm subtype	Different MLST	Different emm or MLST	Different emm subtype or MLST	Different TC
34746_4_242	34926_1_211	4813	Different cluster	Different emm	Different emm subtype	Different MLST	Different emm or MLST	Different emm subtype or MLST	Different TC
34746_4_242	34926_1_314	4814	Different cluster	Different emm	Different emm subtype	Different MLST	Different emm or MLST	Different emm subtype or MLST	Different TC
34746_4_242	34926_1_374	4815	Different cluster	Different emm	Different emm subtype	Different MLST	Different emm or MLST	Different emm subtype or MLST	Different TC
34746_4_242	34926_7_126	4815	Different cluster	Different emm	Different emm subtype	Different MLST	Different emm or MLST	Different emm subtype or MLST	Different TC
34746_4_242	35193_4_134	4809	Different cluster	Different emm	Different emm subtype	Different MLST	Different emm or MLST	Different emm subtype or MLST	Different TC
34746_4_242	7229_8_65	4804	Different cluster	Different emm	Different emm subtype	Different MLST	Different emm or MLST	Different emm subtype or MLST	Different TC
34746_4_242	7622_6_11	4816	Different cluster	Different emm	Different emm subtype	Different MLST	Different emm or MLST	Different emm subtype or MLST	Different TC
34746_4_242	7229_8_60	5052	Different cluster	Different emm	Different emm subtype	Different MLST	Different emm or MLST	Different emm subtype or MLST	Different TC
34746_4_242	7229_8_80	5046	Different cluster	Different emm	Different emm subtype	Different MLST	Different emm or MLST	Different emm subtype or MLST	Different TC
34746_4_242	34926_1_95	4937	Different cluster	Different emm	Different emm subtype	Different MLST	Different emm or MLST	Different emm subtype or MLST	Different TC
34746_4_242	34926_7_236	4936	Different cluster	Different emm	Different emm subtype	Different MLST	Different emm or MLST	Different emm subtype or MLST	Different TC
34746_4_242	34926_7_44	4938	Different cluster	Different emm	Different emm subtype	Different MLST	Different emm or MLST	Different emm subtype or MLST	Different TC
34746_4_242	7229_8_85	4934	Different cluster	Different emm	Different emm subtype	Different MLST	Different emm or MLST	Different emm subtype or MLST	Different TC
34746_4_242	7622_6_17	4972	Different cluster	Different emm	Different emm subtype	Different MLST	Different emm or MLST	Different emm subtype or MLST	Different TC
34746_4_242	7229_8_87	5005	Different cluster	Different emm	Different emm subtype	Different MLST	Different emm or MLST	Different emm subtype or MLST	Different TC
34746_4_242	7622_6_18	5003	Different cluster	Different emm	Different emm subtype	Different MLST	Different emm or MLST	Different emm subtype or MLST	Different TC
34746_4_242	7622_6_1	5001	Different cluster	Different emm	Different emm subtype	Different MLST	Different emm or MLST	Different emm subtype or MLST	Different TC
34746_4_242	34926_1_144	4826	Different cluster	Different emm	Different emm subtype	Different MLST	Different emm or MLST	Different emm subtype or MLST	Different TC
34746_4_242	34926_1_156	4826	Different cluster	Different emm	Different emm subtype	Different MLST	Different emm or MLST	Different emm subtype or MLST	Different TC
34746_4_242	34926_1_329	4804	Different cluster	Different emm	Different emm subtype	Different MLST	Different emm or MLST	Different emm subtype or MLST	Different TC
34746_4_242	34926_1_350	4799	Different cluster	Different emm	Different emm subtype	Different MLST	Different emm or MLST	Different emm subtype or MLST	Different TC
34746_4_242	34926_1_7	4804	Different cluster	Different emm	Different emm subtype	Different MLST	Different emm or MLST	Different emm subtype or MLST	Different TC
34746_4_242	7229_8_71	4799	Different cluster	Different emm	Different emm subtype	Different MLST	Different emm or MLST	Different emm subtype or MLST	Different TC
34746_4_242	7229_8_92	4800	Different cluster	Different emm	Different emm subtype	Different MLST	Different emm or MLST	Different emm subtype or MLST	Different TC
34746_4_242	7622_6_21	4797	Different cluster	Different emm	Different emm subtype	Different MLST	Different emm or MLST	Different emm subtype or MLST	Different TC
34746_4_242	34926_1_218	5113	Different cluster	Different emm	Different emm subtype	Different MLST	Different emm or MLST	Different emm subtype or MLST	Different TC
34746_4_242	34926_1_220	4724	Different cluster	Different emm	Different emm subtype	Different MLST	Different emm or MLST	Different emm subtype or MLST	Different TC
34746_4_242	34926_1_246	5111	Different cluster	Different emm	Different emm subtype	Different MLST	Different emm or MLST	Different emm subtype or MLST	Different TC
34746_4_242	34926_1_272	5112	Different cluster	Different emm	Different emm subtype	Different MLST	Different emm or MLST	Different emm subtype or MLST	Different TC
34746_4_242	34926_1_273	5113	Different cluster	Different emm	Different emm subtype	Different MLST	Different emm or MLST	Different emm subtype or MLST	Different TC
34746_4_242	34926_1_321	5114	Different cluster	Different emm	Different emm subtype	Different MLST	Different emm or MLST	Different emm subtype or MLST	Different TC
34746_4_242	34926_1_331	5111	Different cluster	Different emm	Different emm subtype	Different MLST	Different emm or MLST	Different emm subtype or MLST	Different TC
34746_4_242	34926_1_335	5109	Different cluster	Different emm	Different emm subtype	Different MLST	Different emm or MLST	Different emm subtype or MLST	Different TC
34746_4_242	34926_1_337	5111	Different cluster	Different emm	Different emm subtype	Different MLST	Different emm or MLST	Different emm subtype or MLST	Different TC
34746_4_242	34926_1_359	5112	Different cluster	Different emm	Different emm subtype	Different MLST	Different emm or MLST	Different emm subtype or MLST	Different TC
34746_4_242	34926_1_362	5125	Different cluster	Different emm	Different emm subtype	Different MLST	Different emm or MLST	Different emm subtype or MLST	Different TC
34746_4_242	34926_1_42	5118	Different cluster	Different emm	Different emm subtype	Different MLST	Different emm or MLST	Different emm subtype or MLST	Different TC
34746_4_242	34926_1_73	4723	Different cluster	Different emm	Different emm subtype	Different MLST	Different emm or MLST	Different emm subtype or MLST	Different TC
34746_4_242	34926_7_113	5115	Different cluster	Different emm	Different emm subtype	Different MLST	Different emm or MLST	Different emm subtype or MLST	Different TC
34746_4_242	34926_7_155	5113	Different cluster	Different emm	Different emm subtype	Different MLST	Different emm or MLST	Different emm subtype or MLST	Different TC
34746_4_242	34926_7_179	5112	Different cluster	Different emm	Different emm subtype	Different MLST	Different emm or MLST	Different emm subtype or MLST	Different TC
34746_4_242	34926_7_182	5112	Different cluster	Different emm	Different emm subtype	Different MLST	Different emm or MLST	Different emm subtype or MLST	Different TC
34746_4_242	34926_7_191	5112	Different cluster	Different emm	Different emm subtype	Different MLST	Different emm or MLST	Different emm subtype or MLST	Different TC
34746_4_242	34926_7_269	5114	Different cluster	Different emm	Different emm subtype	Different MLST	Different emm or MLST	Different emm subtype or MLST	Different TC
34746_4_242	34926_7_270	5113	Different cluster	Different emm	Different emm subtype	Different MLST	Different emm or MLST	Different emm subtype or MLST	Different TC
34746_4_242	34926_7_71	5115	Different cluster	Different emm	Different emm subtype	Different MLST	Different emm or MLST	Different emm subtype or MLST	Different TC
34746_4_242	34926_7_86	5116	Different cluster	Different emm	Different emm subtype	Different MLST	Different emm or MLST	Different emm subtype or MLST	Different TC
34746_4_242	34926_7_98	5117	Different cluster	Different emm	Different emm subtype	Different MLST	Different emm or MLST	Different emm subtype or MLST	Different TC
34746_4_242	7229_8_68	4756	Different cluster	Different emm	Different emm subtype	Different MLST	Different emm or MLST	Different emm subtype or MLST	Different TC
34746_4_242	7622_6_15	5112	Different cluster	Different emm	Different emm subtype	Different MLST	Different emm or MLST	Different emm subtype or MLST	Different TC
34746_4_242	7229_8_95	4690	Different cluster	Different emm	Different emm subtype	Different MLST	Different emm or MLST	Different emm subtype or MLST	Different TC
34746_4_242	34926_1_126	4992	Different cluster	Different emm	Different emm subtype	Different MLST	Different emm or MLST	Different emm subtype or MLST	Different TC
34746_4_242	34926_1_127	4990	Different cluster	Different emm	Different emm subtype	Different MLST	Different emm or MLST	Different emm subtype or MLST	Different TC
34746_4_242	34926_1_183	4994	Different cluster	Different emm	Different emm subtype	Different MLST	Different emm or MLST	Different emm subtype or MLST	Different TC
34746_4_242	34926_1_203	5285	Different cluster	Different emm	Different emm subtype	Different MLST	Different emm or MLST	Different emm subtype or MLST	Different TC
34746_4_242	34926_1_299	4990	Different cluster	Different emm	Different emm subtype	Different MLST	Different emm or MLST	Different emm subtype or MLST	Different TC
34746_4_242	34926_1_333	4993	Different cluster	Different emm	Different emm subtype	Different MLST	Different emm or MLST	Different emm subtype or MLST	Different TC
34746_4_242	34926_1_349	5295	Different cluster	Different emm	Different emm subtype	Different MLST	Different emm or MLST	Different emm subtype or MLST	Different TC
34746_4_242	34926_1_367	5287	Different cluster	Different emm	Different emm subtype	Different MLST	Different emm or MLST	Different emm subtype or MLST	Different TC
34746_4_242	34926_1_369	4990	Different cluster	Different emm	Different emm subtype	Different MLST	Different emm or MLST	Different emm subtype or MLST	Different TC
34746_4_242	34926_1_372	5291	Different cluster	Different emm	Different emm subtype	Different MLST	Different emm or MLST	Different emm subtype or MLST	Different TC
34746_4_242	34926_1_56	4956	Different cluster	Different emm	Different emm subtype	Different MLST	Different emm or MLST	Different emm subtype or MLST	Different TC
34746_4_242	34926_1_70	4955	Different cluster	Different emm	Different emm subtype	Different MLST	Different emm or MLST	Different emm subtype or MLST	Different TC
34746_4_242	34926_7_16	4993	Different cluster	Different emm	Different emm subtype	Different MLST	Different emm or MLST	Different emm subtype or MLST	Different TC
34746_4_242	34926_7_185	5287	Different cluster	Different emm	Different emm subtype	Different MLST	Different emm or MLST	Different emm subtype or MLST	Different TC
34746_4_242	34926_7_40	4967	Different cluster	Different emm	Different emm subtype	Different MLST	Different emm or MLST	Different emm subtype or MLST	Different TC
34746_4_242	34926_7_74	5296	Different cluster	Different emm	Different emm subtype	Different MLST	Different emm or MLST	Different emm subtype or MLST	Different TC
34746_4_242	34926_7_78	5296	Different cluster	Different emm	Different emm subtype	Different MLST	Different emm or MLST	Different emm subtype or MLST	Different TC
34746_4_242	34926_7_99	4993	Different cluster	Different emm	Different emm subtype	Different MLST	Different emm or MLST	Different emm subtype or MLST	Different TC
34746_4_242	7229_8_64	5290	Different cluster	Different emm	Different emm subtype	Different MLST	Different emm or MLST	Different emm subtype or MLST	Different TC
34746_4_242	7229_8_76	5014	Different cluster	Different emm	Different emm subtype	Different MLST	Different emm or MLST	Different emm subtype or MLST	Different TC
34746_4_242	7229_8_89	4998	Different cluster	Different emm	Different emm subtype	Different MLST	Different emm or MLST	Different emm subtype or MLST	Different TC
34746_4_242	7622_6_16	5288	Different cluster	Different emm	Different emm subtype	Different MLST	Different emm or MLST	Different emm subtype or MLST	Different TC
34746_4_242	7622_6_2	4990	Different cluster	Different emm	Different emm subtype	Different MLST	Different emm or MLST	Different emm subtype or MLST	Different TC
34746_4_242	7622_6_6	5284	Different cluster	Different emm	Different emm subtype	Different MLST	Different emm or MLST	Different emm subtype or MLST	Different TC
34746_4_242	34926_1_13	5390	Different cluster	Different emm	Different emm subtype	Different MLST	Different emm or MLST	Different emm subtype or MLST	Different TC
34746_4_242	34926_1_157	5049	Different cluster	Different emm	Different emm subtype	Different MLST	Different emm or MLST	Different emm subtype or MLST	Different TC
34746_4_242	34926_1_170	5048	Different cluster	Different emm	Different emm subtype	Different MLST	Different emm or MLST	Different emm subtype or MLST	Different TC
34746_4_242	34926_1_173	5054	Different cluster	Different emm	Different emm subtype	Different MLST	Different emm or MLST	Different emm subtype or MLST	Different TC
34746_4_242	34926_1_23	5054	Different cluster	Different emm	Different emm subtype	Different MLST	Different emm or MLST	Different emm subtype or MLST	Different TC
34746_4_242	34926_1_368	5053	Different cluster	Different emm	Different emm subtype	Different MLST	Different emm or MLST	Different emm subtype or MLST	Different TC
34746_4_242	34926_7_68	5048	Different cluster	Different emm	Different emm subtype	Different MLST	Different emm or MLST	Different emm subtype or MLST	Different TC
34746_4_242	7229_8_70	5052	Different cluster	Different emm	Different emm subtype	Different MLST	Different emm or MLST	Different emm subtype or MLST	Different TC
34746_4_242	7229_8_96	5042	Different cluster	Different emm	Different emm subtype	Different MLST	Different emm or MLST	Different emm subtype or MLST	Different TC
34746_4_242	34926_1_121	4808	Different cluster	Different emm	Different emm subtype	Different MLST	Different emm or MLST	Different emm subtype or MLST	Different TC
34746_4_242	34926_1_209	4808	Different cluster	Different emm	Different emm subtype	Different MLST	Different emm or MLST	Different emm subtype or MLST	Different TC
34746_4_242	34926_1_219	4809	Different cluster	Different emm	Different emm subtype	Different MLST	Different emm or MLST	Different emm subtype or MLST	Different TC
34746_4_242	7229_8_59	4814	Different cluster	Different emm	Different emm subtype	Different MLST	Different emm or MLST	Different emm subtype or MLST	Different TC
34746_4_242	7622_6_10	4810	Different cluster	Different emm	Different emm subtype	Different MLST	Different emm or MLST	Different emm subtype or MLST	Different TC
34746_4_242	34926_1_192	4994	Different cluster	Different emm	Different emm subtype	Different MLST	Different emm or MLST	Different emm subtype or MLST	Different TC
34746_4_242	34926_1_278	4996	Different cluster	Different emm	Different emm subtype	Different MLST	Different emm or MLST	Different emm subtype or MLST	Different TC
34746_4_242	34926_1_313	4996	Different cluster	Different emm	Different emm subtype	Different MLST	Different emm or MLST	Different emm subtype or MLST	Different TC
34746_4_242	34926_7_167	4998	Different cluster	Different emm	Different emm subtype	Different MLST	Different emm or MLST	Different emm subtype or MLST	Different TC
34746_4_242	34926_7_209	4993	Different cluster	Different emm	Different emm subtype	Different MLST	Different emm or MLST	Different emm subtype or MLST	Different TC
34746_4_242	7229_8_91	4994	Different cluster	Different emm	Different emm subtype	Different MLST	Different emm or MLST	Different emm subtype or MLST	Different TC
34746_4_242	7622_6_20	5002	Different cluster	Different emm	Different emm subtype	Different MLST	Different emm or MLST	Different emm subtype or MLST	Different TC
34746_4_242	34926_1_158	4847	Different cluster	Different emm	Different emm subtype	Different MLST	Different emm or MLST	Different emm subtype or MLST	Different TC
34746_4_242	34926_1_76	4850	Different cluster	Different emm	Different emm subtype	Different MLST	Different emm or MLST	Different emm subtype or MLST	Different TC
34746_4_242	34926_7_104	4794	Different cluster	Different emm	Different emm subtype	Different MLST	Different emm or MLST	Different emm subtype or MLST	Different TC
34746_4_242	34926_7_188	4800	Different cluster	Different emm	Different emm subtype	Different MLST	Different emm or MLST	Different emm subtype or MLST	Different TC
34746_4_242	7229_8_83	4847	Different cluster	Different emm	Different emm subtype	Different MLST	Different emm or MLST	Different emm subtype or MLST	Different TC
34746_4_242	7229_8_93	4857	Different cluster	Different emm	Different emm subtype	Different MLST	Different emm or MLST	Different emm subtype or MLST	Different TC
34746_4_242	34746_4_228	5194	Different cluster	Different emm	Different emm subtype	Different MLST	Different emm or MLST	Different emm subtype or MLST	Different TC
34746_4_242	34926_1_101	5189	Different cluster	Different emm	Different emm subtype	Different MLST	Different emm or MLST	Different emm subtype or MLST	Different TC
34746_4_242	34926_1_105	5531	Different cluster	Different emm	Different emm subtype	Different MLST	Different emm or MLST	Different emm subtype or MLST	Different TC
34746_4_242	34926_1_107	5196	Different cluster	Different emm	Different emm subtype	Different MLST	Different emm or MLST	Different emm subtype or MLST	Different TC
34746_4_242	34926_1_135	5189	Different cluster	Different emm	Different emm subtype	Different MLST	Different emm or MLST	Different emm subtype or MLST	Different TC
34746_4_242	34926_1_145	5196	Different cluster	Different emm	Different emm subtype	Different MLST	Different emm or MLST	Different emm subtype or MLST	Different TC
34746_4_242	34926_1_182	5180	Different cluster	Different emm	Different emm subtype	Different MLST	Different emm or MLST	Different emm subtype or MLST	Different TC
34746_4_242	34926_1_196	5196	Different cluster	Different emm	Different emm subtype	Different MLST	Different emm or MLST	Different emm subtype or MLST	Different TC
34746_4_242	34926_1_208	5194	Different cluster	Different emm	Different emm subtype	Different MLST	Different emm or MLST	Different emm subtype or MLST	Different TC
34746_4_242	34926_1_256	5194	Different cluster	Different emm	Different emm subtype	Different MLST	Different emm or MLST	Different emm subtype or MLST	Different TC
34746_4_242	34926_1_261	5530	Different cluster	Different emm	Different emm subtype	Different MLST	Different emm or MLST	Different emm subtype or MLST	Different TC
34746_4_242	34926_1_262	5188	Different cluster	Different emm	Different emm subtype	Different MLST	Different emm or MLST	Different emm subtype or MLST	Different TC
34746_4_242	34926_1_265	5196	Different cluster	Different emm	Different emm subtype	Different MLST	Different emm or MLST	Different emm subtype or MLST	Different TC
34746_4_242	34926_1_287	5194	Different cluster	Different emm	Different emm subtype	Different MLST	Different emm or MLST	Different emm subtype or MLST	Different TC
34746_4_242	34926_1_355	5197	Different cluster	Different emm	Different emm subtype	Different MLST	Different emm or MLST	Different emm subtype or MLST	Different TC
34746_4_242	34926_1_375	5509	Different cluster	Different emm	Different emm subtype	Different MLST	Different emm or MLST	Different emm subtype or MLST	Different TC
34746_4_242	34926_1_45	5189	Different cluster	Different emm	Different emm subtype	Different MLST	Different emm or MLST	Different emm subtype or MLST	Different TC
34746_4_242	34926_1_62	5194	Different cluster	Different emm	Different emm subtype	Different MLST	Different emm or MLST	Different emm subtype or MLST	Different TC
34746_4_242	34926_1_71	5181	Different cluster	Different emm	Different emm subtype	Different MLST	Different emm or MLST	Different emm subtype or MLST	Different TC
34746_4_242	34926_1_93	5195	Different cluster	Different emm	Different emm subtype	Different MLST	Different emm or MLST	Different emm subtype or MLST	Different TC
34746_4_242	34926_1_98	5194	Different cluster	Different emm	Different emm subtype	Different MLST	Different emm or MLST	Different emm subtype or MLST	Different TC
34746_4_242	34926_1_9	5194	Different cluster	Different emm	Different emm subtype	Different MLST	Different emm or MLST	Different emm subtype or MLST	Different TC
34746_4_242	34926_7_12	5196	Different cluster	Different emm	Different emm subtype	Different MLST	Different emm or MLST	Different emm subtype or MLST	Different TC
34746_4_242	34926_7_195	5199	Different cluster	Different emm	Different emm subtype	Different MLST	Different emm or MLST	Different emm subtype or MLST	Different TC
34746_4_242	34926_7_8	5197	Different cluster	Different emm	Different emm subtype	Different MLST	Different emm or MLST	Different emm subtype or MLST	Different TC
34746_4_242	7229_8_62	5201	Different cluster	Different emm	Different emm subtype	Different MLST	Different emm or MLST	Different emm subtype or MLST	Different TC
34746_4_242	7229_8_75	5529	Different cluster	Different emm	Different emm subtype	Different MLST	Different emm or MLST	Different emm subtype or MLST	Different TC
34746_4_242	7229_8_86	5191	Different cluster	Different emm	Different emm subtype	Different MLST	Different emm or MLST	Different emm subtype or MLST	Different TC
34746_4_242	7622_6_19	5198	Different cluster	Different emm	Different emm subtype	Different MLST	Different emm or MLST	Different emm subtype or MLST	Different TC
34746_4_242	7229_8_72	5064	Different cluster	Different emm	Different emm subtype	Different MLST	Different emm or MLST	Different emm subtype or MLST	Different TC
34746_4_242	7622_6_5	4949	Different cluster	Different emm	Different emm subtype	Different MLST	Different emm or MLST	Different emm subtype or MLST	Different TC
34746_4_242	34926_1_115	4868	Different cluster	Different emm	Different emm subtype	Different MLST	Different emm or MLST	Different emm subtype or MLST	Different TC
34746_4_242	34926_1_119	4884	Different cluster	Different emm	Different emm subtype	Different MLST	Different emm or MLST	Different emm subtype or MLST	Different TC
34746_4_242	34926_1_120	4866	Different cluster	Different emm	Different emm subtype	Different MLST	Different emm or MLST	Different emm subtype or MLST	Different TC
34746_4_242	34926_1_129	4863	Different cluster	Different emm	Different emm subtype	Different MLST	Different emm or MLST	Different emm subtype or MLST	Different TC
34746_4_242	34926_1_137	5056	Different cluster	Different emm	Different emm subtype	Different MLST	Different emm or MLST	Different emm subtype or MLST	Different TC
34746_4_242	34926_1_163	4868	Different cluster	Different emm	Different emm subtype	Different MLST	Different emm or MLST	Different emm subtype or MLST	Different TC
34746_4_242	34926_1_165	4867	Different cluster	Different emm	Different emm subtype	Different MLST	Different emm or MLST	Different emm subtype or MLST	Different TC
34746_4_242	34926_1_172	4865	Different cluster	Different emm	Different emm subtype	Different MLST	Different emm or MLST	Different emm subtype or MLST	Different TC
34746_4_242	34926_1_177	4864	Different cluster	Different emm	Different emm subtype	Different MLST	Different emm or MLST	Different emm subtype or MLST	Different TC
34746_4_242	34926_1_178	5054	Different cluster	Different emm	Different emm subtype	Different MLST	Different emm or MLST	Different emm subtype or MLST	Different TC
34746_4_242	34926_1_206	5055	Different cluster	Different emm	Different emm subtype	Different MLST	Different emm or MLST	Different emm subtype or MLST	Different TC
34746_4_242	34926_1_228	5055	Different cluster	Different emm	Different emm subtype	Different MLST	Different emm or MLST	Different emm subtype or MLST	Different TC
34746_4_242	34926_1_233	5056	Different cluster	Different emm	Different emm subtype	Different MLST	Different emm or MLST	Different emm subtype or MLST	Different TC
34746_4_242	34926_1_234	4867	Different cluster	Different emm	Different emm subtype	Different MLST	Different emm or MLST	Different emm subtype or MLST	Different TC
34746_4_242	34926_1_236	4867	Different cluster	Different emm	Different emm subtype	Different MLST	Different emm or MLST	Different emm subtype or MLST	Different TC
34746_4_242	34926_1_242	4873	Different cluster	Different emm	Different emm subtype	Different MLST	Different emm or MLST	Different emm subtype or MLST	Different TC
34746_4_242	34926_1_248	4868	Different cluster	Different emm	Different emm subtype	Different MLST	Different emm or MLST	Different emm subtype or MLST	Different TC
34746_4_242	34926_1_269	4864	Different cluster	Different emm	Different emm subtype	Different MLST	Different emm or MLST	Different emm subtype or MLST	Different TC
34746_4_242	34926_1_277	4864	Different cluster	Different emm	Different emm subtype	Different MLST	Different emm or MLST	Different emm subtype or MLST	Different TC
34746_4_242	34926_1_289	4864	Different cluster	Different emm	Different emm subtype	Different MLST	Different emm or MLST	Different emm subtype or MLST	Different TC
34746_4_242	34926_1_291	4866	Different cluster	Different emm	Different emm subtype	Different MLST	Different emm or MLST	Different emm subtype or MLST	Different TC
34746_4_242	34926_1_317	5058	Different cluster	Different emm	Different emm subtype	Different MLST	Different emm or MLST	Different emm subtype or MLST	Different TC
34746_4_242	34926_1_322	5059	Different cluster	Different emm	Different emm subtype	Different MLST	Different emm or MLST	Different emm subtype or MLST	Different TC
34746_4_242	34926_1_325	5055	Different cluster	Different emm	Different emm subtype	Different MLST	Different emm or MLST	Different emm subtype or MLST	Different TC
34746_4_242	34926_1_339	5056	Different cluster	Different emm	Different emm subtype	Different MLST	Different emm or MLST	Different emm subtype or MLST	Different TC
34746_4_242	34926_1_63	5054	Different cluster	Different emm	Different emm subtype	Different MLST	Different emm or MLST	Different emm subtype or MLST	Different TC
34746_4_242	34926_1_65	4866	Different cluster	Different emm	Different emm subtype	Different MLST	Different emm or MLST	Different emm subtype or MLST	Different TC
34746_4_242	34926_1_79	4863	Different cluster	Different emm	Different emm subtype	Different MLST	Different emm or MLST	Different emm subtype or MLST	Different TC
34746_4_242	34926_1_81	4870	Different cluster	Different emm	Different emm subtype	Different MLST	Different emm or MLST	Different emm subtype or MLST	Different TC
34746_4_242	34926_1_91	4865	Different cluster	Different emm	Different emm subtype	Different MLST	Different emm or MLST	Different emm subtype or MLST	Different TC
34746_4_242	34926_7_152	5052	Different cluster	Different emm	Different emm subtype	Different MLST	Different emm or MLST	Different emm subtype or MLST	Different TC
34746_4_242	34926_7_174	5060	Different cluster	Different emm	Different emm subtype	Different MLST	Different emm or MLST	Different emm subtype or MLST	Different TC
34746_4_242	7229_8_63	4868	Different cluster	Different emm	Different emm subtype	Different MLST	Different emm or MLST	Different emm subtype or MLST	Different TC
34746_4_242	7229_8_81	4937	Different cluster	Different emm	Different emm subtype	Different MLST	Different emm or MLST	Different emm subtype or MLST	Different TC
34746_4_242	7229_8_94	4978	Different cluster	Different emm	Different emm subtype	Different MLST	Different emm or MLST	Different emm subtype or MLST	Different TC
34746_4_242	7622_6_3	5059	Different cluster	Different emm	Different emm subtype	Different MLST	Different emm or MLST	Different emm subtype or MLST	Different TC
34746_4_242	7622_6_7	4929	Different cluster	Different emm	Different emm subtype	Different MLST	Different emm or MLST	Different emm subtype or MLST	Different TC
34746_4_246	34926_1_128	5	Same cluster	Same emm	Different emm subtype	Same MLST	Same emm and MLST	Different emm subtype or MLST	Same TC
34746_4_246	34926_1_134	5	Same cluster	Same emm	Same emm subtype	Same MLST	Same emm and MLST	Same emm subtype and MLST	Same TC
34746_4_246	34926_1_136	6	Same cluster	Same emm	Same emm subtype	Same MLST	Same emm and MLST	Same emm subtype and MLST	Same TC
34746_4_246	34926_1_150	5	Same cluster	Same emm	Same emm subtype	Same MLST	Same emm and MLST	Same emm subtype and MLST	Same TC
34746_4_246	34926_1_171	5	Same cluster	Same emm	Same emm subtype	Same MLST	Same emm and MLST	Same emm subtype and MLST	Same TC
34746_4_246	34926_1_185	5	Same cluster	Same emm	Same emm subtype	Same MLST	Same emm and MLST	Same emm subtype and MLST	Same TC
34746_4_246	34926_1_19	5	Same cluster	Same emm	Same emm subtype	Same MLST	Same emm and MLST	Same emm subtype and MLST	Same TC
34746_4_246	34926_1_1	5	Same cluster	Same emm	Same emm subtype	Same MLST	Same emm and MLST	Same emm subtype and MLST	Same TC
34746_4_246	34926_1_201	4	Same cluster	Same emm	Same emm subtype	Same MLST	Same emm and MLST	Same emm subtype and MLST	Same TC
34746_4_246	34926_1_237	5	Same cluster	Same emm	Same emm subtype	Same MLST	Same emm and MLST	Same emm subtype and MLST	Same TC
34746_4_246	34926_1_241	5	Same cluster	Same emm	Same emm subtype	Same MLST	Same emm and MLST	Same emm subtype and MLST	Same TC
34746_4_246	34926_1_249	5	Same cluster	Same emm	Same emm subtype	Same MLST	Same emm and MLST	Same emm subtype and MLST	Same TC
34746_4_246	34926_1_255	6	Same cluster	Same emm	Same emm subtype	Same MLST	Same emm and MLST	Same emm subtype and MLST	Same TC
34746_4_246	34926_1_282	4	Same cluster	Same emm	Same emm subtype	Same MLST	Same emm and MLST	Same emm subtype and MLST	Same TC
34746_4_246	34926_1_332	5	Same cluster	Same emm	Different emm subtype	Same MLST	Same emm and MLST	Different emm subtype or MLST	Same TC
34746_4_246	34926_1_338	6	Same cluster	Same emm	Same emm subtype	Same MLST	Same emm and MLST	Same emm subtype and MLST	Same TC
34746_4_246	34926_1_347	0	Same cluster	Same emm	Same emm subtype	Same MLST	Same emm and MLST	Same emm subtype and MLST	Same TC
34746_4_246	34926_1_353	1	Same cluster	Same emm	Same emm subtype	Same MLST	Same emm and MLST	Same emm subtype and MLST	Same TC
34746_4_246	34926_1_354	5	Same cluster	Same emm	Same emm subtype	Same MLST	Same emm and MLST	Same emm subtype and MLST	Same TC
34746_4_246	34926_1_44	7	Same cluster	Same emm	Same emm subtype	Same MLST	Same emm and MLST	Same emm subtype and MLST	Same TC
34746_4_246	34926_1_80	5	Same cluster	Same emm	Same emm subtype	Same MLST	Same emm and MLST	Same emm subtype and MLST	Same TC
34746_4_246	34926_7_158	5	Same cluster	Same emm	Same emm subtype	Same MLST	Same emm and MLST	Same emm subtype and MLST	Same TC
34746_4_246	34926_7_161	5	Same cluster	Same emm	Same emm subtype	Same MLST	Same emm and MLST	Same emm subtype and MLST	Same TC
34746_4_246	7229_8_69	4	Same cluster	Same emm	Same emm subtype	Same MLST	Same emm and MLST	Same emm subtype and MLST	Same TC
34746_4_246	7229_8_84	6	Same cluster	Same emm	Different emm subtype	Same MLST	Same emm and MLST	Different emm subtype or MLST	Same TC
34746_4_246	7229_8_88	5	Same cluster	Same emm	Different emm subtype	Same MLST	Same emm and MLST	Different emm subtype or MLST	Same TC
34746_4_246	7622_6_12	5	Same cluster	Same emm	Same emm subtype	Same MLST	Same emm and MLST	Same emm subtype and MLST	Same TC
34746_4_246	34926_1_117	4895	Different cluster	Different emm	Different emm subtype	Different MLST	Different emm or MLST	Different emm subtype or MLST	Different TC
34746_4_246	34926_1_118	4888	Different cluster	Different emm	Different emm subtype	Different MLST	Different emm or MLST	Different emm subtype or MLST	Different TC
34746_4_246	34926_1_123	4896	Different cluster	Different emm	Different emm subtype	Different MLST	Different emm or MLST	Different emm subtype or MLST	Different TC
34746_4_246	34926_1_154	4885	Different cluster	Different emm	Different emm subtype	Different MLST	Different emm or MLST	Different emm subtype or MLST	Different TC
34746_4_246	34926_1_15	4888	Different cluster	Different emm	Different emm subtype	Different MLST	Different emm or MLST	Different emm subtype or MLST	Different TC
34746_4_246	34926_1_187	4888	Different cluster	Different emm	Different emm subtype	Different MLST	Different emm or MLST	Different emm subtype or MLST	Different TC
34746_4_246	34926_1_191	4887	Different cluster	Different emm	Different emm subtype	Different MLST	Different emm or MLST	Different emm subtype or MLST	Different TC
34746_4_246	34926_1_195	4887	Different cluster	Different emm	Different emm subtype	Different MLST	Different emm or MLST	Different emm subtype or MLST	Different TC
34746_4_246	34926_1_200	4896	Different cluster	Different emm	Different emm subtype	Different MLST	Different emm or MLST	Different emm subtype or MLST	Different TC
34746_4_246	34926_1_205	4896	Different cluster	Different emm	Different emm subtype	Different MLST	Different emm or MLST	Different emm subtype or MLST	Different TC
34746_4_246	34926_1_213	4886	Different cluster	Different emm	Different emm subtype	Different MLST	Different emm or MLST	Different emm subtype or MLST	Different TC
34746_4_246	34926_1_21	4886	Different cluster	Different emm	Different emm subtype	Different MLST	Different emm or MLST	Different emm subtype or MLST	Different TC
34746_4_246	34926_1_270	4887	Different cluster	Different emm	Different emm subtype	Different MLST	Different emm or MLST	Different emm subtype or MLST	Different TC
34746_4_246	34926_1_28	4886	Different cluster	Different emm	Different emm subtype	Different MLST	Different emm or MLST	Different emm subtype or MLST	Different TC
34746_4_246	34926_1_295	4896	Different cluster	Different emm	Different emm subtype	Different MLST	Different emm or MLST	Different emm subtype or MLST	Different TC
34746_4_246	34926_1_296	4887	Different cluster	Different emm	Different emm subtype	Different MLST	Different emm or MLST	Different emm subtype or MLST	Different TC
34746_4_246	34926_1_302	4897	Different cluster	Different emm	Different emm subtype	Different MLST	Different emm or MLST	Different emm subtype or MLST	Different TC
34746_4_246	34926_1_319	4887	Different cluster	Different emm	Different emm subtype	Different MLST	Different emm or MLST	Different emm subtype or MLST	Different TC
34746_4_246	34926_1_324	4886	Different cluster	Different emm	Different emm subtype	Different MLST	Different emm or MLST	Different emm subtype or MLST	Different TC
34746_4_246	34926_1_327	4886	Different cluster	Different emm	Different emm subtype	Different MLST	Different emm or MLST	Different emm subtype or MLST	Different TC
34746_4_246	34926_1_345	4886	Different cluster	Different emm	Different emm subtype	Different MLST	Different emm or MLST	Different emm subtype or MLST	Different TC
34746_4_246	34926_1_34	4887	Different cluster	Different emm	Different emm subtype	Different MLST	Different emm or MLST	Different emm subtype or MLST	Different TC
34746_4_246	34926_1_47	5088	Different cluster	Different emm	Different emm subtype	Different MLST	Different emm or MLST	Different emm subtype or MLST	Different TC
34746_4_246	34926_1_60	4895	Different cluster	Different emm	Different emm subtype	Different MLST	Different emm or MLST	Different emm subtype or MLST	Different TC
34746_4_246	34926_1_64	4899	Different cluster	Different emm	Different emm subtype	Different MLST	Different emm or MLST	Different emm subtype or MLST	Different TC
34746_4_246	34926_1_66	4888	Different cluster	Different emm	Different emm subtype	Different MLST	Different emm or MLST	Different emm subtype or MLST	Different TC
34746_4_246	34926_1_68	4897	Different cluster	Different emm	Different emm subtype	Different MLST	Different emm or MLST	Different emm subtype or MLST	Different TC
34746_4_246	34926_1_74	4887	Different cluster	Different emm	Different emm subtype	Different MLST	Different emm or MLST	Different emm subtype or MLST	Different TC
34746_4_246	34926_7_107	4886	Different cluster	Different emm	Different emm subtype	Different MLST	Different emm or MLST	Different emm subtype or MLST	Different TC
34746_4_246	34926_7_110	4886	Different cluster	Different emm	Different emm subtype	Different MLST	Different emm or MLST	Different emm subtype or MLST	Different TC
34746_4_246	34926_7_116	4887	Different cluster	Different emm	Different emm subtype	Different MLST	Different emm or MLST	Different emm subtype or MLST	Different TC
34746_4_246	34926_7_119	4885	Different cluster	Different emm	Different emm subtype	Different MLST	Different emm or MLST	Different emm subtype or MLST	Different TC
34746_4_246	34926_7_122	4885	Different cluster	Different emm	Different emm subtype	Different MLST	Different emm or MLST	Different emm subtype or MLST	Different TC
34746_4_246	34926_7_131	4886	Different cluster	Different emm	Different emm subtype	Different MLST	Different emm or MLST	Different emm subtype or MLST	Different TC
34746_4_246	34926_7_164	4886	Different cluster	Different emm	Different emm subtype	Different MLST	Different emm or MLST	Different emm subtype or MLST	Different TC
34746_4_246	34926_7_1	4897	Different cluster	Different emm	Different emm subtype	Different MLST	Different emm or MLST	Different emm subtype or MLST	Different TC
34746_4_246	34926_7_200	4899	Different cluster	Different emm	Different emm subtype	Different MLST	Different emm or MLST	Different emm subtype or MLST	Different TC
34746_4_246	34926_7_203	4890	Different cluster	Different emm	Different emm subtype	Different MLST	Different emm or MLST	Different emm subtype or MLST	Different TC
34746_4_246	34926_7_212	4891	Different cluster	Different emm	Different emm subtype	Different MLST	Different emm or MLST	Different emm subtype or MLST	Different TC
34746_4_246	34926_7_215	4894	Different cluster	Different emm	Different emm subtype	Different MLST	Different emm or MLST	Different emm subtype or MLST	Different TC
34746_4_246	34926_7_218	4896	Different cluster	Different emm	Different emm subtype	Different MLST	Different emm or MLST	Different emm subtype or MLST	Different TC
34746_4_246	34926_7_222	4900	Different cluster	Different emm	Different emm subtype	Different MLST	Different emm or MLST	Different emm subtype or MLST	Different TC
34746_4_246	34926_7_227	4896	Different cluster	Different emm	Different emm subtype	Different MLST	Different emm or MLST	Different emm subtype or MLST	Different TC
34746_4_246	34926_7_291	4889	Different cluster	Different emm	Different emm subtype	Different MLST	Different emm or MLST	Different emm subtype or MLST	Different TC
34746_4_246	34926_7_296	4890	Different cluster	Different emm	Different emm subtype	Different MLST	Different emm or MLST	Different emm subtype or MLST	Different TC
34746_4_246	34926_7_302	4900	Different cluster	Different emm	Different emm subtype	Different MLST	Different emm or MLST	Different emm subtype or MLST	Different TC
34746_4_246	34926_7_36	4889	Different cluster	Different emm	Different emm subtype	Different MLST	Different emm or MLST	Different emm subtype or MLST	Different TC
34746_4_246	34926_7_49	4896	Different cluster	Different emm	Different emm subtype	Different MLST	Different emm or MLST	Different emm subtype or MLST	Different TC
34746_4_246	34926_7_89	4884	Different cluster	Different emm	Different emm subtype	Different MLST	Different emm or MLST	Different emm subtype or MLST	Different TC
34746_4_246	7229_8_74	4899	Different cluster	Different emm	Different emm subtype	Different MLST	Different emm or MLST	Different emm subtype or MLST	Different TC
34746_4_246	7229_8_79	4889	Different cluster	Different emm	Different emm subtype	Different MLST	Different emm or MLST	Different emm subtype or MLST	Different TC
34746_4_246	7229_8_90	4898	Different cluster	Different emm	Different emm subtype	Different MLST	Different emm or MLST	Different emm subtype or MLST	Different TC
34746_4_246	7622_6_13	4888	Different cluster	Different emm	Different emm subtype	Different MLST	Different emm or MLST	Different emm subtype or MLST	Different TC
34746_4_246	7622_6_22	5088	Different cluster	Different emm	Different emm subtype	Different MLST	Different emm or MLST	Different emm subtype or MLST	Different TC
34746_4_246	7622_6_9	4900	Different cluster	Different emm	Different emm subtype	Different MLST	Different emm or MLST	Different emm subtype or MLST	Different TC
34746_4_246	34926_1_114	4817	Different cluster	Different emm	Different emm subtype	Different MLST	Different emm or MLST	Different emm subtype or MLST	Different TC
34746_4_246	34926_1_125	4829	Different cluster	Different emm	Different emm subtype	Different MLST	Different emm or MLST	Different emm subtype or MLST	Different TC
34746_4_246	34926_1_142	4816	Different cluster	Different emm	Different emm subtype	Different MLST	Different emm or MLST	Different emm subtype or MLST	Different TC
34746_4_246	34926_1_143	4817	Different cluster	Different emm	Different emm subtype	Different MLST	Different emm or MLST	Different emm subtype or MLST	Different TC
34746_4_246	34926_1_17	4829	Different cluster	Different emm	Different emm subtype	Different MLST	Different emm or MLST	Different emm subtype or MLST	Different TC
34746_4_246	34926_1_197	4841	Different cluster	Different emm	Different emm subtype	Different MLST	Different emm or MLST	Different emm subtype or MLST	Different TC
34746_4_246	34926_1_257	4821	Different cluster	Different emm	Different emm subtype	Different MLST	Different emm or MLST	Different emm subtype or MLST	Different TC
34746_4_246	34926_1_27	4820	Different cluster	Different emm	Different emm subtype	Different MLST	Different emm or MLST	Different emm subtype or MLST	Different TC
34746_4_246	34926_1_293	4834	Different cluster	Different emm	Different emm subtype	Different MLST	Different emm or MLST	Different emm subtype or MLST	Different TC
34746_4_246	34926_1_323	4818	Different cluster	Different emm	Different emm subtype	Different MLST	Different emm or MLST	Different emm subtype or MLST	Different TC
34746_4_246	34926_1_330	4823	Different cluster	Different emm	Different emm subtype	Different MLST	Different emm or MLST	Different emm subtype or MLST	Different TC
34746_4_246	34926_1_35	4822	Different cluster	Different emm	Different emm subtype	Different MLST	Different emm or MLST	Different emm subtype or MLST	Different TC
34746_4_246	34926_1_37	4828	Different cluster	Different emm	Different emm subtype	Different MLST	Different emm or MLST	Different emm subtype or MLST	Different TC
34746_4_246	34926_1_43	4822	Different cluster	Different emm	Different emm subtype	Different MLST	Different emm or MLST	Different emm subtype or MLST	Different TC
34746_4_246	34926_1_50	4825	Different cluster	Different emm	Different emm subtype	Different MLST	Different emm or MLST	Different emm subtype or MLST	Different TC
34746_4_246	34926_1_51	4824	Different cluster	Different emm	Different emm subtype	Different MLST	Different emm or MLST	Different emm subtype or MLST	Different TC
34746_4_246	34926_1_55	4825	Different cluster	Different emm	Different emm subtype	Different MLST	Different emm or MLST	Different emm subtype or MLST	Different TC
34746_4_246	34926_1_86	4828	Different cluster	Different emm	Different emm subtype	Different MLST	Different emm or MLST	Different emm subtype or MLST	Different TC
34746_4_246	34926_1_87	4828	Different cluster	Different emm	Different emm subtype	Different MLST	Different emm or MLST	Different emm subtype or MLST	Different TC
34746_4_246	34926_1_92	4820	Different cluster	Different emm	Different emm subtype	Different MLST	Different emm or MLST	Different emm subtype or MLST	Different TC
34746_4_246	34926_1_99	4825	Different cluster	Different emm	Different emm subtype	Different MLST	Different emm or MLST	Different emm subtype or MLST	Different TC
34746_4_246	34926_7_125	4821	Different cluster	Different emm	Different emm subtype	Different MLST	Different emm or MLST	Different emm subtype or MLST	Different TC
34746_4_246	34926_7_143	4821	Different cluster	Different emm	Different emm subtype	Different MLST	Different emm or MLST	Different emm subtype or MLST	Different TC
34746_4_246	34926_7_147	4825	Different cluster	Different emm	Different emm subtype	Different MLST	Different emm or MLST	Different emm subtype or MLST	Different TC
34746_4_246	34926_7_173	4822	Different cluster	Different emm	Different emm subtype	Different MLST	Different emm or MLST	Different emm subtype or MLST	Different TC
34746_4_246	34926_7_221	4832	Different cluster	Different emm	Different emm subtype	Different MLST	Different emm or MLST	Different emm subtype or MLST	Different TC
34746_4_246	34926_7_275	4818	Different cluster	Different emm	Different emm subtype	Different MLST	Different emm or MLST	Different emm subtype or MLST	Different TC
34746_4_246	34926_7_278	4832	Different cluster	Different emm	Different emm subtype	Different MLST	Different emm or MLST	Different emm subtype or MLST	Different TC
34746_4_246	34926_7_281	4818	Different cluster	Different emm	Different emm subtype	Different MLST	Different emm or MLST	Different emm subtype or MLST	Different TC
34746_4_246	34926_7_48	4837	Different cluster	Different emm	Different emm subtype	Different MLST	Different emm or MLST	Different emm subtype or MLST	Different TC
34746_4_246	34926_7_83	4824	Different cluster	Different emm	Different emm subtype	Different MLST	Different emm or MLST	Different emm subtype or MLST	Different TC
34746_4_246	7229_8_61	4845	Different cluster	Different emm	Different emm subtype	Different MLST	Different emm or MLST	Different emm subtype or MLST	Different TC
34746_4_246	7229_8_78	4833	Different cluster	Different emm	Different emm subtype	Different MLST	Different emm or MLST	Different emm subtype or MLST	Different TC
34746_4_246	7622_6_14	4827	Different cluster	Different emm	Different emm subtype	Different MLST	Different emm or MLST	Different emm subtype or MLST	Different TC
34746_4_246	7622_6_8	4830	Different cluster	Different emm	Different emm subtype	Different MLST	Different emm or MLST	Different emm subtype or MLST	Different TC
34746_4_246	34926_1_11	4811	Different cluster	Different emm	Different emm subtype	Different MLST	Different emm or MLST	Different emm subtype or MLST	Different TC
34746_4_246	34926_1_151	4804	Different cluster	Different emm	Different emm subtype	Different MLST	Different emm or MLST	Different emm subtype or MLST	Different TC
34746_4_246	34926_1_211	4811	Different cluster	Different emm	Different emm subtype	Different MLST	Different emm or MLST	Different emm subtype or MLST	Different TC
34746_4_246	34926_1_314	4812	Different cluster	Different emm	Different emm subtype	Different MLST	Different emm or MLST	Different emm subtype or MLST	Different TC
34746_4_246	34926_1_374	4813	Different cluster	Different emm	Different emm subtype	Different MLST	Different emm or MLST	Different emm subtype or MLST	Different TC
34746_4_246	34926_7_126	4813	Different cluster	Different emm	Different emm subtype	Different MLST	Different emm or MLST	Different emm subtype or MLST	Different TC
34746_4_246	35193_4_134	4807	Different cluster	Different emm	Different emm subtype	Different MLST	Different emm or MLST	Different emm subtype or MLST	Different TC
34746_4_246	7229_8_65	4802	Different cluster	Different emm	Different emm subtype	Different MLST	Different emm or MLST	Different emm subtype or MLST	Different TC
34746_4_246	7622_6_11	4814	Different cluster	Different emm	Different emm subtype	Different MLST	Different emm or MLST	Different emm subtype or MLST	Different TC
34746_4_246	7229_8_60	5048	Different cluster	Different emm	Different emm subtype	Different MLST	Different emm or MLST	Different emm subtype or MLST	Different TC
34746_4_246	7229_8_80	5042	Different cluster	Different emm	Different emm subtype	Different MLST	Different emm or MLST	Different emm subtype or MLST	Different TC
34746_4_246	34926_1_95	4934	Different cluster	Different emm	Different emm subtype	Different MLST	Different emm or MLST	Different emm subtype or MLST	Different TC
34746_4_246	34926_7_236	4933	Different cluster	Different emm	Different emm subtype	Different MLST	Different emm or MLST	Different emm subtype or MLST	Different TC
34746_4_246	34926_7_44	4935	Different cluster	Different emm	Different emm subtype	Different MLST	Different emm or MLST	Different emm subtype or MLST	Different TC
34746_4_246	7229_8_85	4931	Different cluster	Different emm	Different emm subtype	Different MLST	Different emm or MLST	Different emm subtype or MLST	Different TC
34746_4_246	7622_6_17	4969	Different cluster	Different emm	Different emm subtype	Different MLST	Different emm or MLST	Different emm subtype or MLST	Different TC
34746_4_246	7229_8_87	5002	Different cluster	Different emm	Different emm subtype	Different MLST	Different emm or MLST	Different emm subtype or MLST	Different TC
34746_4_246	7622_6_18	5000	Different cluster	Different emm	Different emm subtype	Different MLST	Different emm or MLST	Different emm subtype or MLST	Different TC
34746_4_246	7622_6_1	4998	Different cluster	Different emm	Different emm subtype	Different MLST	Different emm or MLST	Different emm subtype or MLST	Different TC
34746_4_246	34926_1_144	4826	Different cluster	Different emm	Different emm subtype	Different MLST	Different emm or MLST	Different emm subtype or MLST	Different TC
34746_4_246	34926_1_156	4826	Different cluster	Different emm	Different emm subtype	Different MLST	Different emm or MLST	Different emm subtype or MLST	Different TC
34746_4_246	34926_1_329	4804	Different cluster	Different emm	Different emm subtype	Different MLST	Different emm or MLST	Different emm subtype or MLST	Different TC
34746_4_246	34926_1_350	4799	Different cluster	Different emm	Different emm subtype	Different MLST	Different emm or MLST	Different emm subtype or MLST	Different TC
34746_4_246	34926_1_7	4804	Different cluster	Different emm	Different emm subtype	Different MLST	Different emm or MLST	Different emm subtype or MLST	Different TC
34746_4_246	7229_8_71	4799	Different cluster	Different emm	Different emm subtype	Different MLST	Different emm or MLST	Different emm subtype or MLST	Different TC
34746_4_246	7229_8_92	4800	Different cluster	Different emm	Different emm subtype	Different MLST	Different emm or MLST	Different emm subtype or MLST	Different TC
34746_4_246	7622_6_21	4797	Different cluster	Different emm	Different emm subtype	Different MLST	Different emm or MLST	Different emm subtype or MLST	Different TC
34746_4_246	34926_1_218	5109	Different cluster	Different emm	Different emm subtype	Different MLST	Different emm or MLST	Different emm subtype or MLST	Different TC
34746_4_246	34926_1_220	4720	Different cluster	Different emm	Different emm subtype	Different MLST	Different emm or MLST	Different emm subtype or MLST	Different TC
34746_4_246	34926_1_246	5107	Different cluster	Different emm	Different emm subtype	Different MLST	Different emm or MLST	Different emm subtype or MLST	Different TC
34746_4_246	34926_1_272	5108	Different cluster	Different emm	Different emm subtype	Different MLST	Different emm or MLST	Different emm subtype or MLST	Different TC
34746_4_246	34926_1_273	5109	Different cluster	Different emm	Different emm subtype	Different MLST	Different emm or MLST	Different emm subtype or MLST	Different TC
34746_4_246	34926_1_321	5110	Different cluster	Different emm	Different emm subtype	Different MLST	Different emm or MLST	Different emm subtype or MLST	Different TC
34746_4_246	34926_1_331	5107	Different cluster	Different emm	Different emm subtype	Different MLST	Different emm or MLST	Different emm subtype or MLST	Different TC
34746_4_246	34926_1_335	5105	Different cluster	Different emm	Different emm subtype	Different MLST	Different emm or MLST	Different emm subtype or MLST	Different TC
34746_4_246	34926_1_337	5107	Different cluster	Different emm	Different emm subtype	Different MLST	Different emm or MLST	Different emm subtype or MLST	Different TC
34746_4_246	34926_1_359	5108	Different cluster	Different emm	Different emm subtype	Different MLST	Different emm or MLST	Different emm subtype or MLST	Different TC
34746_4_246	34926_1_362	5121	Different cluster	Different emm	Different emm subtype	Different MLST	Different emm or MLST	Different emm subtype or MLST	Different TC
34746_4_246	34926_1_42	5114	Different cluster	Different emm	Different emm subtype	Different MLST	Different emm or MLST	Different emm subtype or MLST	Different TC
34746_4_246	34926_1_73	4719	Different cluster	Different emm	Different emm subtype	Different MLST	Different emm or MLST	Different emm subtype or MLST	Different TC
34746_4_246	34926_7_113	5111	Different cluster	Different emm	Different emm subtype	Different MLST	Different emm or MLST	Different emm subtype or MLST	Different TC
34746_4_246	34926_7_155	5109	Different cluster	Different emm	Different emm subtype	Different MLST	Different emm or MLST	Different emm subtype or MLST	Different TC
34746_4_246	34926_7_179	5108	Different cluster	Different emm	Different emm subtype	Different MLST	Different emm or MLST	Different emm subtype or MLST	Different TC
34746_4_246	34926_7_182	5108	Different cluster	Different emm	Different emm subtype	Different MLST	Different emm or MLST	Different emm subtype or MLST	Different TC
34746_4_246	34926_7_191	5108	Different cluster	Different emm	Different emm subtype	Different MLST	Different emm or MLST	Different emm subtype or MLST	Different TC
34746_4_246	34926_7_269	5110	Different cluster	Different emm	Different emm subtype	Different MLST	Different emm or MLST	Different emm subtype or MLST	Different TC
34746_4_246	34926_7_270	5110	Different cluster	Different emm	Different emm subtype	Different MLST	Different emm or MLST	Different emm subtype or MLST	Different TC
34746_4_246	34926_7_71	5111	Different cluster	Different emm	Different emm subtype	Different MLST	Different emm or MLST	Different emm subtype or MLST	Different TC
34746_4_246	34926_7_86	5112	Different cluster	Different emm	Different emm subtype	Different MLST	Different emm or MLST	Different emm subtype or MLST	Different TC
34746_4_246	34926_7_98	5113	Different cluster	Different emm	Different emm subtype	Different MLST	Different emm or MLST	Different emm subtype or MLST	Different TC
34746_4_246	7229_8_68	4752	Different cluster	Different emm	Different emm subtype	Different MLST	Different emm or MLST	Different emm subtype or MLST	Different TC
34746_4_246	7622_6_15	5108	Different cluster	Different emm	Different emm subtype	Different MLST	Different emm or MLST	Different emm subtype or MLST	Different TC
34746_4_246	7229_8_95	4688	Different cluster	Different emm	Different emm subtype	Different MLST	Different emm or MLST	Different emm subtype or MLST	Different TC
34746_4_246	34926_1_126	4990	Different cluster	Different emm	Different emm subtype	Different MLST	Different emm or MLST	Different emm subtype or MLST	Different TC
34746_4_246	34926_1_127	4988	Different cluster	Different emm	Different emm subtype	Different MLST	Different emm or MLST	Different emm subtype or MLST	Different TC
34746_4_246	34926_1_183	4992	Different cluster	Different emm	Different emm subtype	Different MLST	Different emm or MLST	Different emm subtype or MLST	Different TC
34746_4_246	34926_1_203	5283	Different cluster	Different emm	Different emm subtype	Different MLST	Different emm or MLST	Different emm subtype or MLST	Different TC
34746_4_246	34926_1_299	4988	Different cluster	Different emm	Different emm subtype	Different MLST	Different emm or MLST	Different emm subtype or MLST	Different TC
34746_4_246	34926_1_333	4991	Different cluster	Different emm	Different emm subtype	Different MLST	Different emm or MLST	Different emm subtype or MLST	Different TC
34746_4_246	34926_1_349	5293	Different cluster	Different emm	Different emm subtype	Different MLST	Different emm or MLST	Different emm subtype or MLST	Different TC
34746_4_246	34926_1_367	5285	Different cluster	Different emm	Different emm subtype	Different MLST	Different emm or MLST	Different emm subtype or MLST	Different TC
34746_4_246	34926_1_369	4989	Different cluster	Different emm	Different emm subtype	Different MLST	Different emm or MLST	Different emm subtype or MLST	Different TC
34746_4_246	34926_1_372	5289	Different cluster	Different emm	Different emm subtype	Different MLST	Different emm or MLST	Different emm subtype or MLST	Different TC
34746_4_246	34926_1_56	4954	Different cluster	Different emm	Different emm subtype	Different MLST	Different emm or MLST	Different emm subtype or MLST	Different TC
34746_4_246	34926_1_70	4953	Different cluster	Different emm	Different emm subtype	Different MLST	Different emm or MLST	Different emm subtype or MLST	Different TC
34746_4_246	34926_7_16	4991	Different cluster	Different emm	Different emm subtype	Different MLST	Different emm or MLST	Different emm subtype or MLST	Different TC
34746_4_246	34926_7_185	5285	Different cluster	Different emm	Different emm subtype	Different MLST	Different emm or MLST	Different emm subtype or MLST	Different TC
34746_4_246	34926_7_40	4965	Different cluster	Different emm	Different emm subtype	Different MLST	Different emm or MLST	Different emm subtype or MLST	Different TC
34746_4_246	34926_7_74	5294	Different cluster	Different emm	Different emm subtype	Different MLST	Different emm or MLST	Different emm subtype or MLST	Different TC
34746_4_246	34926_7_78	5294	Different cluster	Different emm	Different emm subtype	Different MLST	Different emm or MLST	Different emm subtype or MLST	Different TC
34746_4_246	34926_7_99	4991	Different cluster	Different emm	Different emm subtype	Different MLST	Different emm or MLST	Different emm subtype or MLST	Different TC
34746_4_246	7229_8_64	5288	Different cluster	Different emm	Different emm subtype	Different MLST	Different emm or MLST	Different emm subtype or MLST	Different TC
34746_4_246	7229_8_76	5012	Different cluster	Different emm	Different emm subtype	Different MLST	Different emm or MLST	Different emm subtype or MLST	Different TC
34746_4_246	7229_8_89	4996	Different cluster	Different emm	Different emm subtype	Different MLST	Different emm or MLST	Different emm subtype or MLST	Different TC
34746_4_246	7622_6_16	5286	Different cluster	Different emm	Different emm subtype	Different MLST	Different emm or MLST	Different emm subtype or MLST	Different TC
34746_4_246	7622_6_2	4987	Different cluster	Different emm	Different emm subtype	Different MLST	Different emm or MLST	Different emm subtype or MLST	Different TC
34746_4_246	7622_6_6	5282	Different cluster	Different emm	Different emm subtype	Different MLST	Different emm or MLST	Different emm subtype or MLST	Different TC
34746_4_246	34926_1_13	5388	Different cluster	Different emm	Different emm subtype	Different MLST	Different emm or MLST	Different emm subtype or MLST	Different TC
34746_4_246	34926_1_157	5047	Different cluster	Different emm	Different emm subtype	Different MLST	Different emm or MLST	Different emm subtype or MLST	Different TC
34746_4_246	34926_1_170	5046	Different cluster	Different emm	Different emm subtype	Different MLST	Different emm or MLST	Different emm subtype or MLST	Different TC
34746_4_246	34926_1_173	5052	Different cluster	Different emm	Different emm subtype	Different MLST	Different emm or MLST	Different emm subtype or MLST	Different TC
34746_4_246	34926_1_23	5052	Different cluster	Different emm	Different emm subtype	Different MLST	Different emm or MLST	Different emm subtype or MLST	Different TC
34746_4_246	34926_1_368	5051	Different cluster	Different emm	Different emm subtype	Different MLST	Different emm or MLST	Different emm subtype or MLST	Different TC
34746_4_246	34926_7_68	5046	Different cluster	Different emm	Different emm subtype	Different MLST	Different emm or MLST	Different emm subtype or MLST	Different TC
34746_4_246	7229_8_70	5050	Different cluster	Different emm	Different emm subtype	Different MLST	Different emm or MLST	Different emm subtype or MLST	Different TC
34746_4_246	7229_8_96	5040	Different cluster	Different emm	Different emm subtype	Different MLST	Different emm or MLST	Different emm subtype or MLST	Different TC
34746_4_246	34926_1_121	4805	Different cluster	Different emm	Different emm subtype	Different MLST	Different emm or MLST	Different emm subtype or MLST	Different TC
34746_4_246	34926_1_209	4805	Different cluster	Different emm	Different emm subtype	Different MLST	Different emm or MLST	Different emm subtype or MLST	Different TC
34746_4_246	34926_1_219	4806	Different cluster	Different emm	Different emm subtype	Different MLST	Different emm or MLST	Different emm subtype or MLST	Different TC
34746_4_246	7229_8_59	4811	Different cluster	Different emm	Different emm subtype	Different MLST	Different emm or MLST	Different emm subtype or MLST	Different TC
34746_4_246	7622_6_10	4807	Different cluster	Different emm	Different emm subtype	Different MLST	Different emm or MLST	Different emm subtype or MLST	Different TC
34746_4_246	34926_1_192	4993	Different cluster	Different emm	Different emm subtype	Different MLST	Different emm or MLST	Different emm subtype or MLST	Different TC
34746_4_246	34926_1_278	4995	Different cluster	Different emm	Different emm subtype	Different MLST	Different emm or MLST	Different emm subtype or MLST	Different TC
34746_4_246	34926_1_313	4994	Different cluster	Different emm	Different emm subtype	Different MLST	Different emm or MLST	Different emm subtype or MLST	Different TC
34746_4_246	34926_7_167	4997	Different cluster	Different emm	Different emm subtype	Different MLST	Different emm or MLST	Different emm subtype or MLST	Different TC
34746_4_246	34926_7_209	4992	Different cluster	Different emm	Different emm subtype	Different MLST	Different emm or MLST	Different emm subtype or MLST	Different TC
34746_4_246	7229_8_91	4992	Different cluster	Different emm	Different emm subtype	Different MLST	Different emm or MLST	Different emm subtype or MLST	Different TC
34746_4_246	7622_6_20	5000	Different cluster	Different emm	Different emm subtype	Different MLST	Different emm or MLST	Different emm subtype or MLST	Different TC
34746_4_246	34926_1_158	4844	Different cluster	Different emm	Different emm subtype	Different MLST	Different emm or MLST	Different emm subtype or MLST	Different TC
34746_4_246	34926_1_76	4847	Different cluster	Different emm	Different emm subtype	Different MLST	Different emm or MLST	Different emm subtype or MLST	Different TC
34746_4_246	34926_7_104	4791	Different cluster	Different emm	Different emm subtype	Different MLST	Different emm or MLST	Different emm subtype or MLST	Different TC
34746_4_246	34926_7_188	4797	Different cluster	Different emm	Different emm subtype	Different MLST	Different emm or MLST	Different emm subtype or MLST	Different TC
34746_4_246	7229_8_83	4844	Different cluster	Different emm	Different emm subtype	Different MLST	Different emm or MLST	Different emm subtype or MLST	Different TC
34746_4_246	7229_8_93	4854	Different cluster	Different emm	Different emm subtype	Different MLST	Different emm or MLST	Different emm subtype or MLST	Different TC
34746_4_246	34746_4_228	5189	Different cluster	Different emm	Different emm subtype	Different MLST	Different emm or MLST	Different emm subtype or MLST	Different TC
34746_4_246	34926_1_101	5184	Different cluster	Different emm	Different emm subtype	Different MLST	Different emm or MLST	Different emm subtype or MLST	Different TC
34746_4_246	34926_1_105	5526	Different cluster	Different emm	Different emm subtype	Different MLST	Different emm or MLST	Different emm subtype or MLST	Different TC
34746_4_246	34926_1_107	5191	Different cluster	Different emm	Different emm subtype	Different MLST	Different emm or MLST	Different emm subtype or MLST	Different TC
34746_4_246	34926_1_135	5184	Different cluster	Different emm	Different emm subtype	Different MLST	Different emm or MLST	Different emm subtype or MLST	Different TC
34746_4_246	34926_1_145	5191	Different cluster	Different emm	Different emm subtype	Different MLST	Different emm or MLST	Different emm subtype or MLST	Different TC
34746_4_246	34926_1_182	5175	Different cluster	Different emm	Different emm subtype	Different MLST	Different emm or MLST	Different emm subtype or MLST	Different TC
34746_4_246	34926_1_196	5191	Different cluster	Different emm	Different emm subtype	Different MLST	Different emm or MLST	Different emm subtype or MLST	Different TC
34746_4_246	34926_1_208	5189	Different cluster	Different emm	Different emm subtype	Different MLST	Different emm or MLST	Different emm subtype or MLST	Different TC
34746_4_246	34926_1_256	5189	Different cluster	Different emm	Different emm subtype	Different MLST	Different emm or MLST	Different emm subtype or MLST	Different TC
34746_4_246	34926_1_261	5525	Different cluster	Different emm	Different emm subtype	Different MLST	Different emm or MLST	Different emm subtype or MLST	Different TC
34746_4_246	34926_1_262	5183	Different cluster	Different emm	Different emm subtype	Different MLST	Different emm or MLST	Different emm subtype or MLST	Different TC
34746_4_246	34926_1_265	5191	Different cluster	Different emm	Different emm subtype	Different MLST	Different emm or MLST	Different emm subtype or MLST	Different TC
34746_4_246	34926_1_287	5189	Different cluster	Different emm	Different emm subtype	Different MLST	Different emm or MLST	Different emm subtype or MLST	Different TC
34746_4_246	34926_1_355	5192	Different cluster	Different emm	Different emm subtype	Different MLST	Different emm or MLST	Different emm subtype or MLST	Different TC
34746_4_246	34926_1_375	5504	Different cluster	Different emm	Different emm subtype	Different MLST	Different emm or MLST	Different emm subtype or MLST	Different TC
34746_4_246	34926_1_45	5184	Different cluster	Different emm	Different emm subtype	Different MLST	Different emm or MLST	Different emm subtype or MLST	Different TC
34746_4_246	34926_1_62	5189	Different cluster	Different emm	Different emm subtype	Different MLST	Different emm or MLST	Different emm subtype or MLST	Different TC
34746_4_246	34926_1_71	5176	Different cluster	Different emm	Different emm subtype	Different MLST	Different emm or MLST	Different emm subtype or MLST	Different TC
34746_4_246	34926_1_93	5190	Different cluster	Different emm	Different emm subtype	Different MLST	Different emm or MLST	Different emm subtype or MLST	Different TC
34746_4_246	34926_1_98	5189	Different cluster	Different emm	Different emm subtype	Different MLST	Different emm or MLST	Different emm subtype or MLST	Different TC
34746_4_246	34926_1_9	5189	Different cluster	Different emm	Different emm subtype	Different MLST	Different emm or MLST	Different emm subtype or MLST	Different TC
34746_4_246	34926_7_12	5191	Different cluster	Different emm	Different emm subtype	Different MLST	Different emm or MLST	Different emm subtype or MLST	Different TC
34746_4_246	34926_7_195	5194	Different cluster	Different emm	Different emm subtype	Different MLST	Different emm or MLST	Different emm subtype or MLST	Different TC
34746_4_246	34926_7_8	5192	Different cluster	Different emm	Different emm subtype	Different MLST	Different emm or MLST	Different emm subtype or MLST	Different TC
34746_4_246	7229_8_62	5196	Different cluster	Different emm	Different emm subtype	Different MLST	Different emm or MLST	Different emm subtype or MLST	Different TC
34746_4_246	7229_8_75	5524	Different cluster	Different emm	Different emm subtype	Different MLST	Different emm or MLST	Different emm subtype or MLST	Different TC
34746_4_246	7229_8_86	5186	Different cluster	Different emm	Different emm subtype	Different MLST	Different emm or MLST	Different emm subtype or MLST	Different TC
34746_4_246	7622_6_19	5193	Different cluster	Different emm	Different emm subtype	Different MLST	Different emm or MLST	Different emm subtype or MLST	Different TC
34746_4_246	7229_8_72	5062	Different cluster	Different emm	Different emm subtype	Different MLST	Different emm or MLST	Different emm subtype or MLST	Different TC
34746_4_246	7622_6_5	4948	Different cluster	Different emm	Different emm subtype	Different MLST	Different emm or MLST	Different emm subtype or MLST	Different TC
34746_4_246	34926_1_115	4867	Different cluster	Different emm	Different emm subtype	Different MLST	Different emm or MLST	Different emm subtype or MLST	Different TC
34746_4_246	34926_1_119	4883	Different cluster	Different emm	Different emm subtype	Different MLST	Different emm or MLST	Different emm subtype or MLST	Different TC
34746_4_246	34926_1_120	4865	Different cluster	Different emm	Different emm subtype	Different MLST	Different emm or MLST	Different emm subtype or MLST	Different TC
34746_4_246	34926_1_129	4862	Different cluster	Different emm	Different emm subtype	Different MLST	Different emm or MLST	Different emm subtype or MLST	Different TC
34746_4_246	34926_1_137	5055	Different cluster	Different emm	Different emm subtype	Different MLST	Different emm or MLST	Different emm subtype or MLST	Different TC
34746_4_246	34926_1_163	4867	Different cluster	Different emm	Different emm subtype	Different MLST	Different emm or MLST	Different emm subtype or MLST	Different TC
34746_4_246	34926_1_165	4866	Different cluster	Different emm	Different emm subtype	Different MLST	Different emm or MLST	Different emm subtype or MLST	Different TC
34746_4_246	34926_1_172	4864	Different cluster	Different emm	Different emm subtype	Different MLST	Different emm or MLST	Different emm subtype or MLST	Different TC
34746_4_246	34926_1_177	4863	Different cluster	Different emm	Different emm subtype	Different MLST	Different emm or MLST	Different emm subtype or MLST	Different TC
34746_4_246	34926_1_178	5053	Different cluster	Different emm	Different emm subtype	Different MLST	Different emm or MLST	Different emm subtype or MLST	Different TC
34746_4_246	34926_1_206	5054	Different cluster	Different emm	Different emm subtype	Different MLST	Different emm or MLST	Different emm subtype or MLST	Different TC
34746_4_246	34926_1_228	5054	Different cluster	Different emm	Different emm subtype	Different MLST	Different emm or MLST	Different emm subtype or MLST	Different TC
34746_4_246	34926_1_233	5055	Different cluster	Different emm	Different emm subtype	Different MLST	Different emm or MLST	Different emm subtype or MLST	Different TC
34746_4_246	34926_1_234	4866	Different cluster	Different emm	Different emm subtype	Different MLST	Different emm or MLST	Different emm subtype or MLST	Different TC
34746_4_246	34926_1_236	4866	Different cluster	Different emm	Different emm subtype	Different MLST	Different emm or MLST	Different emm subtype or MLST	Different TC
34746_4_246	34926_1_242	4872	Different cluster	Different emm	Different emm subtype	Different MLST	Different emm or MLST	Different emm subtype or MLST	Different TC
34746_4_246	34926_1_248	4867	Different cluster	Different emm	Different emm subtype	Different MLST	Different emm or MLST	Different emm subtype or MLST	Different TC
34746_4_246	34926_1_269	4863	Different cluster	Different emm	Different emm subtype	Different MLST	Different emm or MLST	Different emm subtype or MLST	Different TC
34746_4_246	34926_1_277	4863	Different cluster	Different emm	Different emm subtype	Different MLST	Different emm or MLST	Different emm subtype or MLST	Different TC
34746_4_246	34926_1_289	4863	Different cluster	Different emm	Different emm subtype	Different MLST	Different emm or MLST	Different emm subtype or MLST	Different TC
34746_4_246	34926_1_291	4866	Different cluster	Different emm	Different emm subtype	Different MLST	Different emm or MLST	Different emm subtype or MLST	Different TC
34746_4_246	34926_1_317	5057	Different cluster	Different emm	Different emm subtype	Different MLST	Different emm or MLST	Different emm subtype or MLST	Different TC
34746_4_246	34926_1_322	5058	Different cluster	Different emm	Different emm subtype	Different MLST	Different emm or MLST	Different emm subtype or MLST	Different TC
34746_4_246	34926_1_325	5054	Different cluster	Different emm	Different emm subtype	Different MLST	Different emm or MLST	Different emm subtype or MLST	Different TC
34746_4_246	34926_1_339	5055	Different cluster	Different emm	Different emm subtype	Different MLST	Different emm or MLST	Different emm subtype or MLST	Different TC
34746_4_246	34926_1_63	5053	Different cluster	Different emm	Different emm subtype	Different MLST	Different emm or MLST	Different emm subtype or MLST	Different TC
34746_4_246	34926_1_65	4865	Different cluster	Different emm	Different emm subtype	Different MLST	Different emm or MLST	Different emm subtype or MLST	Different TC
34746_4_246	34926_1_79	4862	Different cluster	Different emm	Different emm subtype	Different MLST	Different emm or MLST	Different emm subtype or MLST	Different TC
34746_4_246	34926_1_81	4869	Different cluster	Different emm	Different emm subtype	Different MLST	Different emm or MLST	Different emm subtype or MLST	Different TC
34746_4_246	34926_1_91	4864	Different cluster	Different emm	Different emm subtype	Different MLST	Different emm or MLST	Different emm subtype or MLST	Different TC
34746_4_246	34926_7_152	5051	Different cluster	Different emm	Different emm subtype	Different MLST	Different emm or MLST	Different emm subtype or MLST	Different TC
34746_4_246	34926_7_174	5059	Different cluster	Different emm	Different emm subtype	Different MLST	Different emm or MLST	Different emm subtype or MLST	Different TC
34746_4_246	7229_8_63	4867	Different cluster	Different emm	Different emm subtype	Different MLST	Different emm or MLST	Different emm subtype or MLST	Different TC
34746_4_246	7229_8_81	4936	Different cluster	Different emm	Different emm subtype	Different MLST	Different emm or MLST	Different emm subtype or MLST	Different TC
34746_4_246	7229_8_94	4977	Different cluster	Different emm	Different emm subtype	Different MLST	Different emm or MLST	Different emm subtype or MLST	Different TC
34746_4_246	7622_6_3	5058	Different cluster	Different emm	Different emm subtype	Different MLST	Different emm or MLST	Different emm subtype or MLST	Different TC
34746_4_246	7622_6_7	4928	Different cluster	Different emm	Different emm subtype	Different MLST	Different emm or MLST	Different emm subtype or MLST	Different TC
34926_1_128	34926_1_134	8	Same cluster	Same emm	Different emm subtype	Same MLST	Same emm and MLST	Different emm subtype or MLST	Same TC
34926_1_128	34926_1_136	9	Same cluster	Same emm	Different emm subtype	Same MLST	Same emm and MLST	Different emm subtype or MLST	Same TC
34926_1_128	34926_1_150	8	Same cluster	Same emm	Different emm subtype	Same MLST	Same emm and MLST	Different emm subtype or MLST	Same TC
34926_1_128	34926_1_171	8	Same cluster	Same emm	Different emm subtype	Same MLST	Same emm and MLST	Different emm subtype or MLST	Same TC
34926_1_128	34926_1_185	8	Same cluster	Same emm	Different emm subtype	Same MLST	Same emm and MLST	Different emm subtype or MLST	Same TC
34926_1_128	34926_1_19	8	Same cluster	Same emm	Different emm subtype	Same MLST	Same emm and MLST	Different emm subtype or MLST	Same TC
34926_1_128	34926_1_1	8	Same cluster	Same emm	Different emm subtype	Same MLST	Same emm and MLST	Different emm subtype or MLST	Same TC
34926_1_128	34926_1_201	7	Same cluster	Same emm	Different emm subtype	Same MLST	Same emm and MLST	Different emm subtype or MLST	Same TC
34926_1_128	34926_1_237	8	Same cluster	Same emm	Different emm subtype	Same MLST	Same emm and MLST	Different emm subtype or MLST	Same TC
34926_1_128	34926_1_241	8	Same cluster	Same emm	Different emm subtype	Same MLST	Same emm and MLST	Different emm subtype or MLST	Same TC
34926_1_128	34926_1_249	8	Same cluster	Same emm	Different emm subtype	Same MLST	Same emm and MLST	Different emm subtype or MLST	Same TC
34926_1_128	34926_1_255	9	Same cluster	Same emm	Different emm subtype	Same MLST	Same emm and MLST	Different emm subtype or MLST	Same TC
34926_1_128	34926_1_282	7	Same cluster	Same emm	Different emm subtype	Same MLST	Same emm and MLST	Different emm subtype or MLST	Same TC
34926_1_128	34926_1_332	0	Same cluster	Same emm	Same emm subtype	Same MLST	Same emm and MLST	Same emm subtype and MLST	Same TC
34926_1_128	34926_1_338	9	Same cluster	Same emm	Different emm subtype	Same MLST	Same emm and MLST	Different emm subtype or MLST	Same TC
34926_1_128	34926_1_347	5	Same cluster	Same emm	Different emm subtype	Same MLST	Same emm and MLST	Different emm subtype or MLST	Same TC
34926_1_128	34926_1_353	6	Same cluster	Same emm	Different emm subtype	Same MLST	Same emm and MLST	Different emm subtype or MLST	Same TC
34926_1_128	34926_1_354	8	Same cluster	Same emm	Different emm subtype	Same MLST	Same emm and MLST	Different emm subtype or MLST	Same TC
34926_1_128	34926_1_44	10	Same cluster	Same emm	Different emm subtype	Same MLST	Same emm and MLST	Different emm subtype or MLST	Same TC
34926_1_128	34926_1_80	8	Same cluster	Same emm	Different emm subtype	Same MLST	Same emm and MLST	Different emm subtype or MLST	Same TC
34926_1_128	34926_7_158	8	Same cluster	Same emm	Different emm subtype	Same MLST	Same emm and MLST	Different emm subtype or MLST	Same TC
34926_1_128	34926_7_161	8	Same cluster	Same emm	Different emm subtype	Same MLST	Same emm and MLST	Different emm subtype or MLST	Same TC
34926_1_128	7229_8_69	7	Same cluster	Same emm	Different emm subtype	Same MLST	Same emm and MLST	Different emm subtype or MLST	Same TC
34926_1_128	7229_8_84	1	Same cluster	Same emm	Same emm subtype	Same MLST	Same emm and MLST	Same emm subtype and MLST	Same TC
34926_1_128	7229_8_88	0	Same cluster	Same emm	Same emm subtype	Same MLST	Same emm and MLST	Same emm subtype and MLST	Same TC
34926_1_128	7622_6_12	8	Same cluster	Same emm	Different emm subtype	Same MLST	Same emm and MLST	Different emm subtype or MLST	Same TC
34926_1_128	34926_1_117	4895	Different cluster	Different emm	Different emm subtype	Different MLST	Different emm or MLST	Different emm subtype or MLST	Different TC
34926_1_128	34926_1_118	4889	Different cluster	Different emm	Different emm subtype	Different MLST	Different emm or MLST	Different emm subtype or MLST	Different TC
34926_1_128	34926_1_123	4896	Different cluster	Different emm	Different emm subtype	Different MLST	Different emm or MLST	Different emm subtype or MLST	Different TC
34926_1_128	34926_1_154	4886	Different cluster	Different emm	Different emm subtype	Different MLST	Different emm or MLST	Different emm subtype or MLST	Different TC
34926_1_128	34926_1_15	4889	Different cluster	Different emm	Different emm subtype	Different MLST	Different emm or MLST	Different emm subtype or MLST	Different TC
34926_1_128	34926_1_187	4889	Different cluster	Different emm	Different emm subtype	Different MLST	Different emm or MLST	Different emm subtype or MLST	Different TC
34926_1_128	34926_1_191	4888	Different cluster	Different emm	Different emm subtype	Different MLST	Different emm or MLST	Different emm subtype or MLST	Different TC
34926_1_128	34926_1_195	4888	Different cluster	Different emm	Different emm subtype	Different MLST	Different emm or MLST	Different emm subtype or MLST	Different TC
34926_1_128	34926_1_200	4896	Different cluster	Different emm	Different emm subtype	Different MLST	Different emm or MLST	Different emm subtype or MLST	Different TC
34926_1_128	34926_1_205	4896	Different cluster	Different emm	Different emm subtype	Different MLST	Different emm or MLST	Different emm subtype or MLST	Different TC
34926_1_128	34926_1_213	4887	Different cluster	Different emm	Different emm subtype	Different MLST	Different emm or MLST	Different emm subtype or MLST	Different TC
34926_1_128	34926_1_21	4887	Different cluster	Different emm	Different emm subtype	Different MLST	Different emm or MLST	Different emm subtype or MLST	Different TC
34926_1_128	34926_1_270	4888	Different cluster	Different emm	Different emm subtype	Different MLST	Different emm or MLST	Different emm subtype or MLST	Different TC
34926_1_128	34926_1_28	4887	Different cluster	Different emm	Different emm subtype	Different MLST	Different emm or MLST	Different emm subtype or MLST	Different TC
34926_1_128	34926_1_295	4896	Different cluster	Different emm	Different emm subtype	Different MLST	Different emm or MLST	Different emm subtype or MLST	Different TC
34926_1_128	34926_1_296	4888	Different cluster	Different emm	Different emm subtype	Different MLST	Different emm or MLST	Different emm subtype or MLST	Different TC
34926_1_128	34926_1_302	4897	Different cluster	Different emm	Different emm subtype	Different MLST	Different emm or MLST	Different emm subtype or MLST	Different TC
34926_1_128	34926_1_319	4888	Different cluster	Different emm	Different emm subtype	Different MLST	Different emm or MLST	Different emm subtype or MLST	Different TC
34926_1_128	34926_1_324	4887	Different cluster	Different emm	Different emm subtype	Different MLST	Different emm or MLST	Different emm subtype or MLST	Different TC
34926_1_128	34926_1_327	4887	Different cluster	Different emm	Different emm subtype	Different MLST	Different emm or MLST	Different emm subtype or MLST	Different TC
34926_1_128	34926_1_345	4887	Different cluster	Different emm	Different emm subtype	Different MLST	Different emm or MLST	Different emm subtype or MLST	Different TC
34926_1_128	34926_1_34	4888	Different cluster	Different emm	Different emm subtype	Different MLST	Different emm or MLST	Different emm subtype or MLST	Different TC
34926_1_128	34926_1_47	5088	Different cluster	Different emm	Different emm subtype	Different MLST	Different emm or MLST	Different emm subtype or MLST	Different TC
34926_1_128	34926_1_60	4895	Different cluster	Different emm	Different emm subtype	Different MLST	Different emm or MLST	Different emm subtype or MLST	Different TC
34926_1_128	34926_1_64	4899	Different cluster	Different emm	Different emm subtype	Different MLST	Different emm or MLST	Different emm subtype or MLST	Different TC
34926_1_128	34926_1_66	4888	Different cluster	Different emm	Different emm subtype	Different MLST	Different emm or MLST	Different emm subtype or MLST	Different TC
34926_1_128	34926_1_68	4897	Different cluster	Different emm	Different emm subtype	Different MLST	Different emm or MLST	Different emm subtype or MLST	Different TC
34926_1_128	34926_1_74	4887	Different cluster	Different emm	Different emm subtype	Different MLST	Different emm or MLST	Different emm subtype or MLST	Different TC
34926_1_128	34926_7_107	4887	Different cluster	Different emm	Different emm subtype	Different MLST	Different emm or MLST	Different emm subtype or MLST	Different TC
34926_1_128	34926_7_110	4887	Different cluster	Different emm	Different emm subtype	Different MLST	Different emm or MLST	Different emm subtype or MLST	Different TC
34926_1_128	34926_7_116	4888	Different cluster	Different emm	Different emm subtype	Different MLST	Different emm or MLST	Different emm subtype or MLST	Different TC
34926_1_128	34926_7_119	4886	Different cluster	Different emm	Different emm subtype	Different MLST	Different emm or MLST	Different emm subtype or MLST	Different TC
34926_1_128	34926_7_122	4886	Different cluster	Different emm	Different emm subtype	Different MLST	Different emm or MLST	Different emm subtype or MLST	Different TC
34926_1_128	34926_7_131	4887	Different cluster	Different emm	Different emm subtype	Different MLST	Different emm or MLST	Different emm subtype or MLST	Different TC
34926_1_128	34926_7_164	4887	Different cluster	Different emm	Different emm subtype	Different MLST	Different emm or MLST	Different emm subtype or MLST	Different TC
34926_1_128	34926_7_1	4897	Different cluster	Different emm	Different emm subtype	Different MLST	Different emm or MLST	Different emm subtype or MLST	Different TC
34926_1_128	34926_7_200	4899	Different cluster	Different emm	Different emm subtype	Different MLST	Different emm or MLST	Different emm subtype or MLST	Different TC
34926_1_128	34926_7_203	4892	Different cluster	Different emm	Different emm subtype	Different MLST	Different emm or MLST	Different emm subtype or MLST	Different TC
34926_1_128	34926_7_212	4893	Different cluster	Different emm	Different emm subtype	Different MLST	Different emm or MLST	Different emm subtype or MLST	Different TC
34926_1_128	34926_7_215	4894	Different cluster	Different emm	Different emm subtype	Different MLST	Different emm or MLST	Different emm subtype or MLST	Different TC
34926_1_128	34926_7_218	4896	Different cluster	Different emm	Different emm subtype	Different MLST	Different emm or MLST	Different emm subtype or MLST	Different TC
34926_1_128	34926_7_222	4900	Different cluster	Different emm	Different emm subtype	Different MLST	Different emm or MLST	Different emm subtype or MLST	Different TC
34926_1_128	34926_7_227	4896	Different cluster	Different emm	Different emm subtype	Different MLST	Different emm or MLST	Different emm subtype or MLST	Different TC
34926_1_128	34926_7_291	4891	Different cluster	Different emm	Different emm subtype	Different MLST	Different emm or MLST	Different emm subtype or MLST	Different TC
34926_1_128	34926_7_296	4892	Different cluster	Different emm	Different emm subtype	Different MLST	Different emm or MLST	Different emm subtype or MLST	Different TC
34926_1_128	34926_7_302	4900	Different cluster	Different emm	Different emm subtype	Different MLST	Different emm or MLST	Different emm subtype or MLST	Different TC
34926_1_128	34926_7_36	4891	Different cluster	Different emm	Different emm subtype	Different MLST	Different emm or MLST	Different emm subtype or MLST	Different TC
34926_1_128	34926_7_49	4896	Different cluster	Different emm	Different emm subtype	Different MLST	Different emm or MLST	Different emm subtype or MLST	Different TC
34926_1_128	34926_7_89	4885	Different cluster	Different emm	Different emm subtype	Different MLST	Different emm or MLST	Different emm subtype or MLST	Different TC
34926_1_128	7229_8_74	4899	Different cluster	Different emm	Different emm subtype	Different MLST	Different emm or MLST	Different emm subtype or MLST	Different TC
34926_1_128	7229_8_79	4890	Different cluster	Different emm	Different emm subtype	Different MLST	Different emm or MLST	Different emm subtype or MLST	Different TC
34926_1_128	7229_8_90	4898	Different cluster	Different emm	Different emm subtype	Different MLST	Different emm or MLST	Different emm subtype or MLST	Different TC
34926_1_128	7622_6_13	4889	Different cluster	Different emm	Different emm subtype	Different MLST	Different emm or MLST	Different emm subtype or MLST	Different TC
34926_1_128	7622_6_22	5088	Different cluster	Different emm	Different emm subtype	Different MLST	Different emm or MLST	Different emm subtype or MLST	Different TC
34926_1_128	7622_6_9	4900	Different cluster	Different emm	Different emm subtype	Different MLST	Different emm or MLST	Different emm subtype or MLST	Different TC
34926_1_128	34926_1_114	4818	Different cluster	Different emm	Different emm subtype	Different MLST	Different emm or MLST	Different emm subtype or MLST	Different TC
34926_1_128	34926_1_125	4832	Different cluster	Different emm	Different emm subtype	Different MLST	Different emm or MLST	Different emm subtype or MLST	Different TC
34926_1_128	34926_1_142	4817	Different cluster	Different emm	Different emm subtype	Different MLST	Different emm or MLST	Different emm subtype or MLST	Different TC
34926_1_128	34926_1_143	4818	Different cluster	Different emm	Different emm subtype	Different MLST	Different emm or MLST	Different emm subtype or MLST	Different TC
34926_1_128	34926_1_17	4830	Different cluster	Different emm	Different emm subtype	Different MLST	Different emm or MLST	Different emm subtype or MLST	Different TC
34926_1_128	34926_1_197	4844	Different cluster	Different emm	Different emm subtype	Different MLST	Different emm or MLST	Different emm subtype or MLST	Different TC
34926_1_128	34926_1_257	4822	Different cluster	Different emm	Different emm subtype	Different MLST	Different emm or MLST	Different emm subtype or MLST	Different TC
34926_1_128	34926_1_27	4821	Different cluster	Different emm	Different emm subtype	Different MLST	Different emm or MLST	Different emm subtype or MLST	Different TC
34926_1_128	34926_1_293	4835	Different cluster	Different emm	Different emm subtype	Different MLST	Different emm or MLST	Different emm subtype or MLST	Different TC
34926_1_128	34926_1_323	4819	Different cluster	Different emm	Different emm subtype	Different MLST	Different emm or MLST	Different emm subtype or MLST	Different TC
34926_1_128	34926_1_330	4824	Different cluster	Different emm	Different emm subtype	Different MLST	Different emm or MLST	Different emm subtype or MLST	Different TC
34926_1_128	34926_1_35	4823	Different cluster	Different emm	Different emm subtype	Different MLST	Different emm or MLST	Different emm subtype or MLST	Different TC
34926_1_128	34926_1_37	4829	Different cluster	Different emm	Different emm subtype	Different MLST	Different emm or MLST	Different emm subtype or MLST	Different TC
34926_1_128	34926_1_43	4823	Different cluster	Different emm	Different emm subtype	Different MLST	Different emm or MLST	Different emm subtype or MLST	Different TC
34926_1_128	34926_1_50	4826	Different cluster	Different emm	Different emm subtype	Different MLST	Different emm or MLST	Different emm subtype or MLST	Different TC
34926_1_128	34926_1_51	4825	Different cluster	Different emm	Different emm subtype	Different MLST	Different emm or MLST	Different emm subtype or MLST	Different TC
34926_1_128	34926_1_55	4826	Different cluster	Different emm	Different emm subtype	Different MLST	Different emm or MLST	Different emm subtype or MLST	Different TC
34926_1_128	34926_1_86	4829	Different cluster	Different emm	Different emm subtype	Different MLST	Different emm or MLST	Different emm subtype or MLST	Different TC
34926_1_128	34926_1_87	4829	Different cluster	Different emm	Different emm subtype	Different MLST	Different emm or MLST	Different emm subtype or MLST	Different TC
34926_1_128	34926_1_92	4821	Different cluster	Different emm	Different emm subtype	Different MLST	Different emm or MLST	Different emm subtype or MLST	Different TC
34926_1_128	34926_1_99	4826	Different cluster	Different emm	Different emm subtype	Different MLST	Different emm or MLST	Different emm subtype or MLST	Different TC
34926_1_128	34926_7_125	4822	Different cluster	Different emm	Different emm subtype	Different MLST	Different emm or MLST	Different emm subtype or MLST	Different TC
34926_1_128	34926_7_143	4822	Different cluster	Different emm	Different emm subtype	Different MLST	Different emm or MLST	Different emm subtype or MLST	Different TC
34926_1_128	34926_7_147	4826	Different cluster	Different emm	Different emm subtype	Different MLST	Different emm or MLST	Different emm subtype or MLST	Different TC
34926_1_128	34926_7_173	4823	Different cluster	Different emm	Different emm subtype	Different MLST	Different emm or MLST	Different emm subtype or MLST	Different TC
34926_1_128	34926_7_221	4833	Different cluster	Different emm	Different emm subtype	Different MLST	Different emm or MLST	Different emm subtype or MLST	Different TC
34926_1_128	34926_7_275	4819	Different cluster	Different emm	Different emm subtype	Different MLST	Different emm or MLST	Different emm subtype or MLST	Different TC
34926_1_128	34926_7_278	4833	Different cluster	Different emm	Different emm subtype	Different MLST	Different emm or MLST	Different emm subtype or MLST	Different TC
34926_1_128	34926_7_281	4821	Different cluster	Different emm	Different emm subtype	Different MLST	Different emm or MLST	Different emm subtype or MLST	Different TC
34926_1_128	34926_7_48	4838	Different cluster	Different emm	Different emm subtype	Different MLST	Different emm or MLST	Different emm subtype or MLST	Different TC
34926_1_128	34926_7_83	4827	Different cluster	Different emm	Different emm subtype	Different MLST	Different emm or MLST	Different emm subtype or MLST	Different TC
34926_1_128	7229_8_61	4846	Different cluster	Different emm	Different emm subtype	Different MLST	Different emm or MLST	Different emm subtype or MLST	Different TC
34926_1_128	7229_8_78	4834	Different cluster	Different emm	Different emm subtype	Different MLST	Different emm or MLST	Different emm subtype or MLST	Different TC
34926_1_128	7622_6_14	4828	Different cluster	Different emm	Different emm subtype	Different MLST	Different emm or MLST	Different emm subtype or MLST	Different TC
34926_1_128	7622_6_8	4833	Different cluster	Different emm	Different emm subtype	Different MLST	Different emm or MLST	Different emm subtype or MLST	Different TC
34926_1_128	34926_1_11	4813	Different cluster	Different emm	Different emm subtype	Different MLST	Different emm or MLST	Different emm subtype or MLST	Different TC
34926_1_128	34926_1_151	4806	Different cluster	Different emm	Different emm subtype	Different MLST	Different emm or MLST	Different emm subtype or MLST	Different TC
34926_1_128	34926_1_211	4813	Different cluster	Different emm	Different emm subtype	Different MLST	Different emm or MLST	Different emm subtype or MLST	Different TC
34926_1_128	34926_1_314	4814	Different cluster	Different emm	Different emm subtype	Different MLST	Different emm or MLST	Different emm subtype or MLST	Different TC
34926_1_128	34926_1_374	4815	Different cluster	Different emm	Different emm subtype	Different MLST	Different emm or MLST	Different emm subtype or MLST	Different TC
34926_1_128	34926_7_126	4815	Different cluster	Different emm	Different emm subtype	Different MLST	Different emm or MLST	Different emm subtype or MLST	Different TC
34926_1_128	35193_4_134	4809	Different cluster	Different emm	Different emm subtype	Different MLST	Different emm or MLST	Different emm subtype or MLST	Different TC
34926_1_128	7229_8_65	4804	Different cluster	Different emm	Different emm subtype	Different MLST	Different emm or MLST	Different emm subtype or MLST	Different TC
34926_1_128	7622_6_11	4816	Different cluster	Different emm	Different emm subtype	Different MLST	Different emm or MLST	Different emm subtype or MLST	Different TC
34926_1_128	7229_8_60	5050	Different cluster	Different emm	Different emm subtype	Different MLST	Different emm or MLST	Different emm subtype or MLST	Different TC
34926_1_128	7229_8_80	5044	Different cluster	Different emm	Different emm subtype	Different MLST	Different emm or MLST	Different emm subtype or MLST	Different TC
34926_1_128	34926_1_95	4936	Different cluster	Different emm	Different emm subtype	Different MLST	Different emm or MLST	Different emm subtype or MLST	Different TC
34926_1_128	34926_7_236	4935	Different cluster	Different emm	Different emm subtype	Different MLST	Different emm or MLST	Different emm subtype or MLST	Different TC
34926_1_128	34926_7_44	4937	Different cluster	Different emm	Different emm subtype	Different MLST	Different emm or MLST	Different emm subtype or MLST	Different TC
34926_1_128	7229_8_85	4933	Different cluster	Different emm	Different emm subtype	Different MLST	Different emm or MLST	Different emm subtype or MLST	Different TC
34926_1_128	7622_6_17	4971	Different cluster	Different emm	Different emm subtype	Different MLST	Different emm or MLST	Different emm subtype or MLST	Different TC
34926_1_128	7229_8_87	5004	Different cluster	Different emm	Different emm subtype	Different MLST	Different emm or MLST	Different emm subtype or MLST	Different TC
34926_1_128	7622_6_18	5002	Different cluster	Different emm	Different emm subtype	Different MLST	Different emm or MLST	Different emm subtype or MLST	Different TC
34926_1_128	7622_6_1	5000	Different cluster	Different emm	Different emm subtype	Different MLST	Different emm or MLST	Different emm subtype or MLST	Different TC
34926_1_128	34926_1_144	4827	Different cluster	Different emm	Different emm subtype	Different MLST	Different emm or MLST	Different emm subtype or MLST	Different TC
34926_1_128	34926_1_156	4827	Different cluster	Different emm	Different emm subtype	Different MLST	Different emm or MLST	Different emm subtype or MLST	Different TC
34926_1_128	34926_1_329	4805	Different cluster	Different emm	Different emm subtype	Different MLST	Different emm or MLST	Different emm subtype or MLST	Different TC
34926_1_128	34926_1_350	4800	Different cluster	Different emm	Different emm subtype	Different MLST	Different emm or MLST	Different emm subtype or MLST	Different TC
34926_1_128	34926_1_7	4805	Different cluster	Different emm	Different emm subtype	Different MLST	Different emm or MLST	Different emm subtype or MLST	Different TC
34926_1_128	7229_8_71	4800	Different cluster	Different emm	Different emm subtype	Different MLST	Different emm or MLST	Different emm subtype or MLST	Different TC
34926_1_128	7229_8_92	4801	Different cluster	Different emm	Different emm subtype	Different MLST	Different emm or MLST	Different emm subtype or MLST	Different TC
34926_1_128	7622_6_21	4798	Different cluster	Different emm	Different emm subtype	Different MLST	Different emm or MLST	Different emm subtype or MLST	Different TC
34926_1_128	34926_1_218	5111	Different cluster	Different emm	Different emm subtype	Different MLST	Different emm or MLST	Different emm subtype or MLST	Different TC
34926_1_128	34926_1_220	4722	Different cluster	Different emm	Different emm subtype	Different MLST	Different emm or MLST	Different emm subtype or MLST	Different TC
34926_1_128	34926_1_246	5109	Different cluster	Different emm	Different emm subtype	Different MLST	Different emm or MLST	Different emm subtype or MLST	Different TC
34926_1_128	34926_1_272	5110	Different cluster	Different emm	Different emm subtype	Different MLST	Different emm or MLST	Different emm subtype or MLST	Different TC
34926_1_128	34926_1_273	5111	Different cluster	Different emm	Different emm subtype	Different MLST	Different emm or MLST	Different emm subtype or MLST	Different TC
34926_1_128	34926_1_321	5112	Different cluster	Different emm	Different emm subtype	Different MLST	Different emm or MLST	Different emm subtype or MLST	Different TC
34926_1_128	34926_1_331	5109	Different cluster	Different emm	Different emm subtype	Different MLST	Different emm or MLST	Different emm subtype or MLST	Different TC
34926_1_128	34926_1_335	5107	Different cluster	Different emm	Different emm subtype	Different MLST	Different emm or MLST	Different emm subtype or MLST	Different TC
34926_1_128	34926_1_337	5109	Different cluster	Different emm	Different emm subtype	Different MLST	Different emm or MLST	Different emm subtype or MLST	Different TC
34926_1_128	34926_1_359	5110	Different cluster	Different emm	Different emm subtype	Different MLST	Different emm or MLST	Different emm subtype or MLST	Different TC
34926_1_128	34926_1_362	5123	Different cluster	Different emm	Different emm subtype	Different MLST	Different emm or MLST	Different emm subtype or MLST	Different TC
34926_1_128	34926_1_42	5116	Different cluster	Different emm	Different emm subtype	Different MLST	Different emm or MLST	Different emm subtype or MLST	Different TC
34926_1_128	34926_1_73	4721	Different cluster	Different emm	Different emm subtype	Different MLST	Different emm or MLST	Different emm subtype or MLST	Different TC
34926_1_128	34926_7_113	5113	Different cluster	Different emm	Different emm subtype	Different MLST	Different emm or MLST	Different emm subtype or MLST	Different TC
34926_1_128	34926_7_155	5111	Different cluster	Different emm	Different emm subtype	Different MLST	Different emm or MLST	Different emm subtype or MLST	Different TC
34926_1_128	34926_7_179	5110	Different cluster	Different emm	Different emm subtype	Different MLST	Different emm or MLST	Different emm subtype or MLST	Different TC
34926_1_128	34926_7_182	5110	Different cluster	Different emm	Different emm subtype	Different MLST	Different emm or MLST	Different emm subtype or MLST	Different TC
34926_1_128	34926_7_191	5110	Different cluster	Different emm	Different emm subtype	Different MLST	Different emm or MLST	Different emm subtype or MLST	Different TC
34926_1_128	34926_7_269	5112	Different cluster	Different emm	Different emm subtype	Different MLST	Different emm or MLST	Different emm subtype or MLST	Different TC
34926_1_128	34926_7_270	5111	Different cluster	Different emm	Different emm subtype	Different MLST	Different emm or MLST	Different emm subtype or MLST	Different TC
34926_1_128	34926_7_71	5113	Different cluster	Different emm	Different emm subtype	Different MLST	Different emm or MLST	Different emm subtype or MLST	Different TC
34926_1_128	34926_7_86	5114	Different cluster	Different emm	Different emm subtype	Different MLST	Different emm or MLST	Different emm subtype or MLST	Different TC
34926_1_128	34926_7_98	5115	Different cluster	Different emm	Different emm subtype	Different MLST	Different emm or MLST	Different emm subtype or MLST	Different TC
34926_1_128	7229_8_68	4754	Different cluster	Different emm	Different emm subtype	Different MLST	Different emm or MLST	Different emm subtype or MLST	Different TC
34926_1_128	7622_6_15	5110	Different cluster	Different emm	Different emm subtype	Different MLST	Different emm or MLST	Different emm subtype or MLST	Different TC
34926_1_128	7229_8_95	4690	Different cluster	Different emm	Different emm subtype	Different MLST	Different emm or MLST	Different emm subtype or MLST	Different TC
34926_1_128	34926_1_126	4992	Different cluster	Different emm	Different emm subtype	Different MLST	Different emm or MLST	Different emm subtype or MLST	Different TC
34926_1_128	34926_1_127	4989	Different cluster	Different emm	Different emm subtype	Different MLST	Different emm or MLST	Different emm subtype or MLST	Different TC
34926_1_128	34926_1_183	4993	Different cluster	Different emm	Different emm subtype	Different MLST	Different emm or MLST	Different emm subtype or MLST	Different TC
34926_1_128	34926_1_203	5284	Different cluster	Different emm	Different emm subtype	Different MLST	Different emm or MLST	Different emm subtype or MLST	Different TC
34926_1_128	34926_1_299	4989	Different cluster	Different emm	Different emm subtype	Different MLST	Different emm or MLST	Different emm subtype or MLST	Different TC
34926_1_128	34926_1_333	4992	Different cluster	Different emm	Different emm subtype	Different MLST	Different emm or MLST	Different emm subtype or MLST	Different TC
34926_1_128	34926_1_349	5294	Different cluster	Different emm	Different emm subtype	Different MLST	Different emm or MLST	Different emm subtype or MLST	Different TC
34926_1_128	34926_1_367	5286	Different cluster	Different emm	Different emm subtype	Different MLST	Different emm or MLST	Different emm subtype or MLST	Different TC
34926_1_128	34926_1_369	4990	Different cluster	Different emm	Different emm subtype	Different MLST	Different emm or MLST	Different emm subtype or MLST	Different TC
34926_1_128	34926_1_372	5290	Different cluster	Different emm	Different emm subtype	Different MLST	Different emm or MLST	Different emm subtype or MLST	Different TC
34926_1_128	34926_1_56	4955	Different cluster	Different emm	Different emm subtype	Different MLST	Different emm or MLST	Different emm subtype or MLST	Different TC
34926_1_128	34926_1_70	4954	Different cluster	Different emm	Different emm subtype	Different MLST	Different emm or MLST	Different emm subtype or MLST	Different TC
34926_1_128	34926_7_16	4992	Different cluster	Different emm	Different emm subtype	Different MLST	Different emm or MLST	Different emm subtype or MLST	Different TC
34926_1_128	34926_7_185	5286	Different cluster	Different emm	Different emm subtype	Different MLST	Different emm or MLST	Different emm subtype or MLST	Different TC
34926_1_128	34926_7_40	4966	Different cluster	Different emm	Different emm subtype	Different MLST	Different emm or MLST	Different emm subtype or MLST	Different TC
34926_1_128	34926_7_74	5295	Different cluster	Different emm	Different emm subtype	Different MLST	Different emm or MLST	Different emm subtype or MLST	Different TC
34926_1_128	34926_7_78	5295	Different cluster	Different emm	Different emm subtype	Different MLST	Different emm or MLST	Different emm subtype or MLST	Different TC
34926_1_128	34926_7_99	4993	Different cluster	Different emm	Different emm subtype	Different MLST	Different emm or MLST	Different emm subtype or MLST	Different TC
34926_1_128	7229_8_64	5290	Different cluster	Different emm	Different emm subtype	Different MLST	Different emm or MLST	Different emm subtype or MLST	Different TC
34926_1_128	7229_8_76	5014	Different cluster	Different emm	Different emm subtype	Different MLST	Different emm or MLST	Different emm subtype or MLST	Different TC
34926_1_128	7229_8_89	4998	Different cluster	Different emm	Different emm subtype	Different MLST	Different emm or MLST	Different emm subtype or MLST	Different TC
34926_1_128	7622_6_16	5287	Different cluster	Different emm	Different emm subtype	Different MLST	Different emm or MLST	Different emm subtype or MLST	Different TC
34926_1_128	7622_6_2	4989	Different cluster	Different emm	Different emm subtype	Different MLST	Different emm or MLST	Different emm subtype or MLST	Different TC
34926_1_128	7622_6_6	5283	Different cluster	Different emm	Different emm subtype	Different MLST	Different emm or MLST	Different emm subtype or MLST	Different TC
34926_1_128	34926_1_13	5389	Different cluster	Different emm	Different emm subtype	Different MLST	Different emm or MLST	Different emm subtype or MLST	Different TC
34926_1_128	34926_1_157	5048	Different cluster	Different emm	Different emm subtype	Different MLST	Different emm or MLST	Different emm subtype or MLST	Different TC
34926_1_128	34926_1_170	5047	Different cluster	Different emm	Different emm subtype	Different MLST	Different emm or MLST	Different emm subtype or MLST	Different TC
34926_1_128	34926_1_173	5053	Different cluster	Different emm	Different emm subtype	Different MLST	Different emm or MLST	Different emm subtype or MLST	Different TC
34926_1_128	34926_1_23	5053	Different cluster	Different emm	Different emm subtype	Different MLST	Different emm or MLST	Different emm subtype or MLST	Different TC
34926_1_128	34926_1_368	5052	Different cluster	Different emm	Different emm subtype	Different MLST	Different emm or MLST	Different emm subtype or MLST	Different TC
34926_1_128	34926_7_68	5047	Different cluster	Different emm	Different emm subtype	Different MLST	Different emm or MLST	Different emm subtype or MLST	Different TC
34926_1_128	7229_8_70	5051	Different cluster	Different emm	Different emm subtype	Different MLST	Different emm or MLST	Different emm subtype or MLST	Different TC
34926_1_128	7229_8_96	5041	Different cluster	Different emm	Different emm subtype	Different MLST	Different emm or MLST	Different emm subtype or MLST	Different TC
34926_1_128	34926_1_121	4807	Different cluster	Different emm	Different emm subtype	Different MLST	Different emm or MLST	Different emm subtype or MLST	Different TC
34926_1_128	34926_1_209	4807	Different cluster	Different emm	Different emm subtype	Different MLST	Different emm or MLST	Different emm subtype or MLST	Different TC
34926_1_128	34926_1_219	4808	Different cluster	Different emm	Different emm subtype	Different MLST	Different emm or MLST	Different emm subtype or MLST	Different TC
34926_1_128	7229_8_59	4813	Different cluster	Different emm	Different emm subtype	Different MLST	Different emm or MLST	Different emm subtype or MLST	Different TC
34926_1_128	7622_6_10	4809	Different cluster	Different emm	Different emm subtype	Different MLST	Different emm or MLST	Different emm subtype or MLST	Different TC
34926_1_128	34926_1_192	4994	Different cluster	Different emm	Different emm subtype	Different MLST	Different emm or MLST	Different emm subtype or MLST	Different TC
34926_1_128	34926_1_278	4996	Different cluster	Different emm	Different emm subtype	Different MLST	Different emm or MLST	Different emm subtype or MLST	Different TC
34926_1_128	34926_1_313	4996	Different cluster	Different emm	Different emm subtype	Different MLST	Different emm or MLST	Different emm subtype or MLST	Different TC
34926_1_128	34926_7_167	4998	Different cluster	Different emm	Different emm subtype	Different MLST	Different emm or MLST	Different emm subtype or MLST	Different TC
34926_1_128	34926_7_209	4993	Different cluster	Different emm	Different emm subtype	Different MLST	Different emm or MLST	Different emm subtype or MLST	Different TC
34926_1_128	7229_8_91	4994	Different cluster	Different emm	Different emm subtype	Different MLST	Different emm or MLST	Different emm subtype or MLST	Different TC
34926_1_128	7622_6_20	5001	Different cluster	Different emm	Different emm subtype	Different MLST	Different emm or MLST	Different emm subtype or MLST	Different TC
34926_1_128	34926_1_158	4846	Different cluster	Different emm	Different emm subtype	Different MLST	Different emm or MLST	Different emm subtype or MLST	Different TC
34926_1_128	34926_1_76	4849	Different cluster	Different emm	Different emm subtype	Different MLST	Different emm or MLST	Different emm subtype or MLST	Different TC
34926_1_128	34926_7_104	4793	Different cluster	Different emm	Different emm subtype	Different MLST	Different emm or MLST	Different emm subtype or MLST	Different TC
34926_1_128	34926_7_188	4799	Different cluster	Different emm	Different emm subtype	Different MLST	Different emm or MLST	Different emm subtype or MLST	Different TC
34926_1_128	7229_8_83	4846	Different cluster	Different emm	Different emm subtype	Different MLST	Different emm or MLST	Different emm subtype or MLST	Different TC
34926_1_128	7229_8_93	4856	Different cluster	Different emm	Different emm subtype	Different MLST	Different emm or MLST	Different emm subtype or MLST	Different TC
34926_1_128	34746_4_228	5191	Different cluster	Different emm	Different emm subtype	Different MLST	Different emm or MLST	Different emm subtype or MLST	Different TC
34926_1_128	34926_1_101	5186	Different cluster	Different emm	Different emm subtype	Different MLST	Different emm or MLST	Different emm subtype or MLST	Different TC
34926_1_128	34926_1_105	5528	Different cluster	Different emm	Different emm subtype	Different MLST	Different emm or MLST	Different emm subtype or MLST	Different TC
34926_1_128	34926_1_107	5193	Different cluster	Different emm	Different emm subtype	Different MLST	Different emm or MLST	Different emm subtype or MLST	Different TC
34926_1_128	34926_1_135	5186	Different cluster	Different emm	Different emm subtype	Different MLST	Different emm or MLST	Different emm subtype or MLST	Different TC
34926_1_128	34926_1_145	5193	Different cluster	Different emm	Different emm subtype	Different MLST	Different emm or MLST	Different emm subtype or MLST	Different TC
34926_1_128	34926_1_182	5177	Different cluster	Different emm	Different emm subtype	Different MLST	Different emm or MLST	Different emm subtype or MLST	Different TC
34926_1_128	34926_1_196	5193	Different cluster	Different emm	Different emm subtype	Different MLST	Different emm or MLST	Different emm subtype or MLST	Different TC
34926_1_128	34926_1_208	5191	Different cluster	Different emm	Different emm subtype	Different MLST	Different emm or MLST	Different emm subtype or MLST	Different TC
34926_1_128	34926_1_256	5191	Different cluster	Different emm	Different emm subtype	Different MLST	Different emm or MLST	Different emm subtype or MLST	Different TC
34926_1_128	34926_1_261	5527	Different cluster	Different emm	Different emm subtype	Different MLST	Different emm or MLST	Different emm subtype or MLST	Different TC
34926_1_128	34926_1_262	5185	Different cluster	Different emm	Different emm subtype	Different MLST	Different emm or MLST	Different emm subtype or MLST	Different TC
34926_1_128	34926_1_265	5193	Different cluster	Different emm	Different emm subtype	Different MLST	Different emm or MLST	Different emm subtype or MLST	Different TC
34926_1_128	34926_1_287	5191	Different cluster	Different emm	Different emm subtype	Different MLST	Different emm or MLST	Different emm subtype or MLST	Different TC
34926_1_128	34926_1_355	5194	Different cluster	Different emm	Different emm subtype	Different MLST	Different emm or MLST	Different emm subtype or MLST	Different TC
34926_1_128	34926_1_375	5506	Different cluster	Different emm	Different emm subtype	Different MLST	Different emm or MLST	Different emm subtype or MLST	Different TC
34926_1_128	34926_1_45	5186	Different cluster	Different emm	Different emm subtype	Different MLST	Different emm or MLST	Different emm subtype or MLST	Different TC
34926_1_128	34926_1_62	5191	Different cluster	Different emm	Different emm subtype	Different MLST	Different emm or MLST	Different emm subtype or MLST	Different TC
34926_1_128	34926_1_71	5178	Different cluster	Different emm	Different emm subtype	Different MLST	Different emm or MLST	Different emm subtype or MLST	Different TC
34926_1_128	34926_1_93	5192	Different cluster	Different emm	Different emm subtype	Different MLST	Different emm or MLST	Different emm subtype or MLST	Different TC
34926_1_128	34926_1_98	5191	Different cluster	Different emm	Different emm subtype	Different MLST	Different emm or MLST	Different emm subtype or MLST	Different TC
34926_1_128	34926_1_9	5191	Different cluster	Different emm	Different emm subtype	Different MLST	Different emm or MLST	Different emm subtype or MLST	Different TC
34926_1_128	34926_7_12	5193	Different cluster	Different emm	Different emm subtype	Different MLST	Different emm or MLST	Different emm subtype or MLST	Different TC
34926_1_128	34926_7_195	5196	Different cluster	Different emm	Different emm subtype	Different MLST	Different emm or MLST	Different emm subtype or MLST	Different TC
34926_1_128	34926_7_8	5194	Different cluster	Different emm	Different emm subtype	Different MLST	Different emm or MLST	Different emm subtype or MLST	Different TC
34926_1_128	7229_8_62	5198	Different cluster	Different emm	Different emm subtype	Different MLST	Different emm or MLST	Different emm subtype or MLST	Different TC
34926_1_128	7229_8_75	5526	Different cluster	Different emm	Different emm subtype	Different MLST	Different emm or MLST	Different emm subtype or MLST	Different TC
34926_1_128	7229_8_86	5188	Different cluster	Different emm	Different emm subtype	Different MLST	Different emm or MLST	Different emm subtype or MLST	Different TC
34926_1_128	7622_6_19	5195	Different cluster	Different emm	Different emm subtype	Different MLST	Different emm or MLST	Different emm subtype or MLST	Different TC
34926_1_128	7229_8_72	5064	Different cluster	Different emm	Different emm subtype	Different MLST	Different emm or MLST	Different emm subtype or MLST	Different TC
34926_1_128	7622_6_5	4949	Different cluster	Different emm	Different emm subtype	Different MLST	Different emm or MLST	Different emm subtype or MLST	Different TC
34926_1_128	34926_1_115	4869	Different cluster	Different emm	Different emm subtype	Different MLST	Different emm or MLST	Different emm subtype or MLST	Different TC
34926_1_128	34926_1_119	4885	Different cluster	Different emm	Different emm subtype	Different MLST	Different emm or MLST	Different emm subtype or MLST	Different TC
34926_1_128	34926_1_120	4867	Different cluster	Different emm	Different emm subtype	Different MLST	Different emm or MLST	Different emm subtype or MLST	Different TC
34926_1_128	34926_1_129	4864	Different cluster	Different emm	Different emm subtype	Different MLST	Different emm or MLST	Different emm subtype or MLST	Different TC
34926_1_128	34926_1_137	5057	Different cluster	Different emm	Different emm subtype	Different MLST	Different emm or MLST	Different emm subtype or MLST	Different TC
34926_1_128	34926_1_163	4869	Different cluster	Different emm	Different emm subtype	Different MLST	Different emm or MLST	Different emm subtype or MLST	Different TC
34926_1_128	34926_1_165	4868	Different cluster	Different emm	Different emm subtype	Different MLST	Different emm or MLST	Different emm subtype or MLST	Different TC
34926_1_128	34926_1_172	4866	Different cluster	Different emm	Different emm subtype	Different MLST	Different emm or MLST	Different emm subtype or MLST	Different TC
34926_1_128	34926_1_177	4865	Different cluster	Different emm	Different emm subtype	Different MLST	Different emm or MLST	Different emm subtype or MLST	Different TC
34926_1_128	34926_1_178	5055	Different cluster	Different emm	Different emm subtype	Different MLST	Different emm or MLST	Different emm subtype or MLST	Different TC
34926_1_128	34926_1_206	5056	Different cluster	Different emm	Different emm subtype	Different MLST	Different emm or MLST	Different emm subtype or MLST	Different TC
34926_1_128	34926_1_228	5056	Different cluster	Different emm	Different emm subtype	Different MLST	Different emm or MLST	Different emm subtype or MLST	Different TC
34926_1_128	34926_1_233	5057	Different cluster	Different emm	Different emm subtype	Different MLST	Different emm or MLST	Different emm subtype or MLST	Different TC
34926_1_128	34926_1_234	4868	Different cluster	Different emm	Different emm subtype	Different MLST	Different emm or MLST	Different emm subtype or MLST	Different TC
34926_1_128	34926_1_236	4868	Different cluster	Different emm	Different emm subtype	Different MLST	Different emm or MLST	Different emm subtype or MLST	Different TC
34926_1_128	34926_1_242	4874	Different cluster	Different emm	Different emm subtype	Different MLST	Different emm or MLST	Different emm subtype or MLST	Different TC
34926_1_128	34926_1_248	4869	Different cluster	Different emm	Different emm subtype	Different MLST	Different emm or MLST	Different emm subtype or MLST	Different TC
34926_1_128	34926_1_269	4865	Different cluster	Different emm	Different emm subtype	Different MLST	Different emm or MLST	Different emm subtype or MLST	Different TC
34926_1_128	34926_1_277	4865	Different cluster	Different emm	Different emm subtype	Different MLST	Different emm or MLST	Different emm subtype or MLST	Different TC
34926_1_128	34926_1_289	4865	Different cluster	Different emm	Different emm subtype	Different MLST	Different emm or MLST	Different emm subtype or MLST	Different TC
34926_1_128	34926_1_291	4868	Different cluster	Different emm	Different emm subtype	Different MLST	Different emm or MLST	Different emm subtype or MLST	Different TC
34926_1_128	34926_1_317	5059	Different cluster	Different emm	Different emm subtype	Different MLST	Different emm or MLST	Different emm subtype or MLST	Different TC
34926_1_128	34926_1_322	5060	Different cluster	Different emm	Different emm subtype	Different MLST	Different emm or MLST	Different emm subtype or MLST	Different TC
34926_1_128	34926_1_325	5056	Different cluster	Different emm	Different emm subtype	Different MLST	Different emm or MLST	Different emm subtype or MLST	Different TC
34926_1_128	34926_1_339	5057	Different cluster	Different emm	Different emm subtype	Different MLST	Different emm or MLST	Different emm subtype or MLST	Different TC
34926_1_128	34926_1_63	5055	Different cluster	Different emm	Different emm subtype	Different MLST	Different emm or MLST	Different emm subtype or MLST	Different TC
34926_1_128	34926_1_65	4867	Different cluster	Different emm	Different emm subtype	Different MLST	Different emm or MLST	Different emm subtype or MLST	Different TC
34926_1_128	34926_1_79	4864	Different cluster	Different emm	Different emm subtype	Different MLST	Different emm or MLST	Different emm subtype or MLST	Different TC
34926_1_128	34926_1_81	4871	Different cluster	Different emm	Different emm subtype	Different MLST	Different emm or MLST	Different emm subtype or MLST	Different TC
34926_1_128	34926_1_91	4866	Different cluster	Different emm	Different emm subtype	Different MLST	Different emm or MLST	Different emm subtype or MLST	Different TC
34926_1_128	34926_7_152	5053	Different cluster	Different emm	Different emm subtype	Different MLST	Different emm or MLST	Different emm subtype or MLST	Different TC
34926_1_128	34926_7_174	5061	Different cluster	Different emm	Different emm subtype	Different MLST	Different emm or MLST	Different emm subtype or MLST	Different TC
34926_1_128	7229_8_63	4869	Different cluster	Different emm	Different emm subtype	Different MLST	Different emm or MLST	Different emm subtype or MLST	Different TC
34926_1_128	7229_8_81	4938	Different cluster	Different emm	Different emm subtype	Different MLST	Different emm or MLST	Different emm subtype or MLST	Different TC
34926_1_128	7229_8_94	4979	Different cluster	Different emm	Different emm subtype	Different MLST	Different emm or MLST	Different emm subtype or MLST	Different TC
34926_1_128	7622_6_3	5060	Different cluster	Different emm	Different emm subtype	Different MLST	Different emm or MLST	Different emm subtype or MLST	Different TC
34926_1_128	7622_6_7	4930	Different cluster	Different emm	Different emm subtype	Different MLST	Different emm or MLST	Different emm subtype or MLST	Different TC
34926_1_134	34926_1_136	3	Same cluster	Same emm	Same emm subtype	Same MLST	Same emm and MLST	Same emm subtype and MLST	Same TC
34926_1_134	34926_1_150	0	Same cluster	Same emm	Same emm subtype	Same MLST	Same emm and MLST	Same emm subtype and MLST	Same TC
34926_1_134	34926_1_171	0	Same cluster	Same emm	Same emm subtype	Same MLST	Same emm and MLST	Same emm subtype and MLST	Same TC
34926_1_134	34926_1_185	2	Same cluster	Same emm	Same emm subtype	Same MLST	Same emm and MLST	Same emm subtype and MLST	Same TC
34926_1_134	34926_1_19	2	Same cluster	Same emm	Same emm subtype	Same MLST	Same emm and MLST	Same emm subtype and MLST	Same TC
34926_1_134	34926_1_1	2	Same cluster	Same emm	Same emm subtype	Same MLST	Same emm and MLST	Same emm subtype and MLST	Same TC
34926_1_134	34926_1_201	1	Same cluster	Same emm	Same emm subtype	Same MLST	Same emm and MLST	Same emm subtype and MLST	Same TC
34926_1_134	34926_1_237	2	Same cluster	Same emm	Same emm subtype	Same MLST	Same emm and MLST	Same emm subtype and MLST	Same TC
34926_1_134	34926_1_241	2	Same cluster	Same emm	Same emm subtype	Same MLST	Same emm and MLST	Same emm subtype and MLST	Same TC
34926_1_134	34926_1_249	2	Same cluster	Same emm	Same emm subtype	Same MLST	Same emm and MLST	Same emm subtype and MLST	Same TC
34926_1_134	34926_1_255	3	Same cluster	Same emm	Same emm subtype	Same MLST	Same emm and MLST	Same emm subtype and MLST	Same TC
34926_1_134	34926_1_282	1	Same cluster	Same emm	Same emm subtype	Same MLST	Same emm and MLST	Same emm subtype and MLST	Same TC
34926_1_134	34926_1_332	8	Same cluster	Same emm	Different emm subtype	Same MLST	Same emm and MLST	Different emm subtype or MLST	Same TC
34926_1_134	34926_1_338	3	Same cluster	Same emm	Same emm subtype	Same MLST	Same emm and MLST	Same emm subtype and MLST	Same TC
34926_1_134	34926_1_347	5	Same cluster	Same emm	Same emm subtype	Same MLST	Same emm and MLST	Same emm subtype and MLST	Same TC
34926_1_134	34926_1_353	6	Same cluster	Same emm	Same emm subtype	Same MLST	Same emm and MLST	Same emm subtype and MLST	Same TC
34926_1_134	34926_1_354	2	Same cluster	Same emm	Same emm subtype	Same MLST	Same emm and MLST	Same emm subtype and MLST	Same TC
34926_1_134	34926_1_44	4	Same cluster	Same emm	Same emm subtype	Same MLST	Same emm and MLST	Same emm subtype and MLST	Same TC
34926_1_134	34926_1_80	2	Same cluster	Same emm	Same emm subtype	Same MLST	Same emm and MLST	Same emm subtype and MLST	Same TC
34926_1_134	34926_7_158	2	Same cluster	Same emm	Same emm subtype	Same MLST	Same emm and MLST	Same emm subtype and MLST	Same TC
34926_1_134	34926_7_161	2	Same cluster	Same emm	Same emm subtype	Same MLST	Same emm and MLST	Same emm subtype and MLST	Same TC
34926_1_134	7229_8_69	3	Same cluster	Same emm	Same emm subtype	Same MLST	Same emm and MLST	Same emm subtype and MLST	Same TC
34926_1_134	7229_8_84	9	Same cluster	Same emm	Different emm subtype	Same MLST	Same emm and MLST	Different emm subtype or MLST	Same TC
34926_1_134	7229_8_88	8	Same cluster	Same emm	Different emm subtype	Same MLST	Same emm and MLST	Different emm subtype or MLST	Same TC
34926_1_134	7622_6_12	2	Same cluster	Same emm	Same emm subtype	Same MLST	Same emm and MLST	Same emm subtype and MLST	Same TC
34926_1_134	34926_1_117	4896	Different cluster	Different emm	Different emm subtype	Different MLST	Different emm or MLST	Different emm subtype or MLST	Different TC
34926_1_134	34926_1_118	4890	Different cluster	Different emm	Different emm subtype	Different MLST	Different emm or MLST	Different emm subtype or MLST	Different TC
34926_1_134	34926_1_123	4897	Different cluster	Different emm	Different emm subtype	Different MLST	Different emm or MLST	Different emm subtype or MLST	Different TC
34926_1_134	34926_1_154	4887	Different cluster	Different emm	Different emm subtype	Different MLST	Different emm or MLST	Different emm subtype or MLST	Different TC
34926_1_134	34926_1_15	4890	Different cluster	Different emm	Different emm subtype	Different MLST	Different emm or MLST	Different emm subtype or MLST	Different TC
34926_1_134	34926_1_187	4890	Different cluster	Different emm	Different emm subtype	Different MLST	Different emm or MLST	Different emm subtype or MLST	Different TC
34926_1_134	34926_1_191	4889	Different cluster	Different emm	Different emm subtype	Different MLST	Different emm or MLST	Different emm subtype or MLST	Different TC
34926_1_134	34926_1_195	4889	Different cluster	Different emm	Different emm subtype	Different MLST	Different emm or MLST	Different emm subtype or MLST	Different TC
34926_1_134	34926_1_200	4897	Different cluster	Different emm	Different emm subtype	Different MLST	Different emm or MLST	Different emm subtype or MLST	Different TC
34926_1_134	34926_1_205	4897	Different cluster	Different emm	Different emm subtype	Different MLST	Different emm or MLST	Different emm subtype or MLST	Different TC
34926_1_134	34926_1_213	4888	Different cluster	Different emm	Different emm subtype	Different MLST	Different emm or MLST	Different emm subtype or MLST	Different TC
34926_1_134	34926_1_21	4888	Different cluster	Different emm	Different emm subtype	Different MLST	Different emm or MLST	Different emm subtype or MLST	Different TC
34926_1_134	34926_1_270	4889	Different cluster	Different emm	Different emm subtype	Different MLST	Different emm or MLST	Different emm subtype or MLST	Different TC
34926_1_134	34926_1_28	4888	Different cluster	Different emm	Different emm subtype	Different MLST	Different emm or MLST	Different emm subtype or MLST	Different TC
34926_1_134	34926_1_295	4897	Different cluster	Different emm	Different emm subtype	Different MLST	Different emm or MLST	Different emm subtype or MLST	Different TC
34926_1_134	34926_1_296	4889	Different cluster	Different emm	Different emm subtype	Different MLST	Different emm or MLST	Different emm subtype or MLST	Different TC
34926_1_134	34926_1_302	4898	Different cluster	Different emm	Different emm subtype	Different MLST	Different emm or MLST	Different emm subtype or MLST	Different TC
34926_1_134	34926_1_319	4889	Different cluster	Different emm	Different emm subtype	Different MLST	Different emm or MLST	Different emm subtype or MLST	Different TC
34926_1_134	34926_1_324	4888	Different cluster	Different emm	Different emm subtype	Different MLST	Different emm or MLST	Different emm subtype or MLST	Different TC
34926_1_134	34926_1_327	4888	Different cluster	Different emm	Different emm subtype	Different MLST	Different emm or MLST	Different emm subtype or MLST	Different TC
34926_1_134	34926_1_345	4888	Different cluster	Different emm	Different emm subtype	Different MLST	Different emm or MLST	Different emm subtype or MLST	Different TC
34926_1_134	34926_1_34	4889	Different cluster	Different emm	Different emm subtype	Different MLST	Different emm or MLST	Different emm subtype or MLST	Different TC
34926_1_134	34926_1_47	5089	Different cluster	Different emm	Different emm subtype	Different MLST	Different emm or MLST	Different emm subtype or MLST	Different TC
34926_1_134	34926_1_60	4896	Different cluster	Different emm	Different emm subtype	Different MLST	Different emm or MLST	Different emm subtype or MLST	Different TC
34926_1_134	34926_1_64	4900	Different cluster	Different emm	Different emm subtype	Different MLST	Different emm or MLST	Different emm subtype or MLST	Different TC
34926_1_134	34926_1_66	4889	Different cluster	Different emm	Different emm subtype	Different MLST	Different emm or MLST	Different emm subtype or MLST	Different TC
34926_1_134	34926_1_68	4898	Different cluster	Different emm	Different emm subtype	Different MLST	Different emm or MLST	Different emm subtype or MLST	Different TC
34926_1_134	34926_1_74	4888	Different cluster	Different emm	Different emm subtype	Different MLST	Different emm or MLST	Different emm subtype or MLST	Different TC
34926_1_134	34926_7_107	4888	Different cluster	Different emm	Different emm subtype	Different MLST	Different emm or MLST	Different emm subtype or MLST	Different TC
34926_1_134	34926_7_110	4888	Different cluster	Different emm	Different emm subtype	Different MLST	Different emm or MLST	Different emm subtype or MLST	Different TC
34926_1_134	34926_7_116	4889	Different cluster	Different emm	Different emm subtype	Different MLST	Different emm or MLST	Different emm subtype or MLST	Different TC
34926_1_134	34926_7_119	4887	Different cluster	Different emm	Different emm subtype	Different MLST	Different emm or MLST	Different emm subtype or MLST	Different TC
34926_1_134	34926_7_122	4887	Different cluster	Different emm	Different emm subtype	Different MLST	Different emm or MLST	Different emm subtype or MLST	Different TC
34926_1_134	34926_7_131	4888	Different cluster	Different emm	Different emm subtype	Different MLST	Different emm or MLST	Different emm subtype or MLST	Different TC
34926_1_134	34926_7_164	4888	Different cluster	Different emm	Different emm subtype	Different MLST	Different emm or MLST	Different emm subtype or MLST	Different TC
34926_1_134	34926_7_1	4898	Different cluster	Different emm	Different emm subtype	Different MLST	Different emm or MLST	Different emm subtype or MLST	Different TC
34926_1_134	34926_7_200	4900	Different cluster	Different emm	Different emm subtype	Different MLST	Different emm or MLST	Different emm subtype or MLST	Different TC
34926_1_134	34926_7_203	4893	Different cluster	Different emm	Different emm subtype	Different MLST	Different emm or MLST	Different emm subtype or MLST	Different TC
34926_1_134	34926_7_212	4894	Different cluster	Different emm	Different emm subtype	Different MLST	Different emm or MLST	Different emm subtype or MLST	Different TC
34926_1_134	34926_7_215	4895	Different cluster	Different emm	Different emm subtype	Different MLST	Different emm or MLST	Different emm subtype or MLST	Different TC
34926_1_134	34926_7_218	4897	Different cluster	Different emm	Different emm subtype	Different MLST	Different emm or MLST	Different emm subtype or MLST	Different TC
34926_1_134	34926_7_222	4901	Different cluster	Different emm	Different emm subtype	Different MLST	Different emm or MLST	Different emm subtype or MLST	Different TC
34926_1_134	34926_7_227	4897	Different cluster	Different emm	Different emm subtype	Different MLST	Different emm or MLST	Different emm subtype or MLST	Different TC
34926_1_134	34926_7_291	4892	Different cluster	Different emm	Different emm subtype	Different MLST	Different emm or MLST	Different emm subtype or MLST	Different TC
34926_1_134	34926_7_296	4893	Different cluster	Different emm	Different emm subtype	Different MLST	Different emm or MLST	Different emm subtype or MLST	Different TC
34926_1_134	34926_7_302	4901	Different cluster	Different emm	Different emm subtype	Different MLST	Different emm or MLST	Different emm subtype or MLST	Different TC
34926_1_134	34926_7_36	4892	Different cluster	Different emm	Different emm subtype	Different MLST	Different emm or MLST	Different emm subtype or MLST	Different TC
34926_1_134	34926_7_49	4897	Different cluster	Different emm	Different emm subtype	Different MLST	Different emm or MLST	Different emm subtype or MLST	Different TC
34926_1_134	34926_7_89	4886	Different cluster	Different emm	Different emm subtype	Different MLST	Different emm or MLST	Different emm subtype or MLST	Different TC
34926_1_134	7229_8_74	4900	Different cluster	Different emm	Different emm subtype	Different MLST	Different emm or MLST	Different emm subtype or MLST	Different TC
34926_1_134	7229_8_79	4891	Different cluster	Different emm	Different emm subtype	Different MLST	Different emm or MLST	Different emm subtype or MLST	Different TC
34926_1_134	7229_8_90	4899	Different cluster	Different emm	Different emm subtype	Different MLST	Different emm or MLST	Different emm subtype or MLST	Different TC
34926_1_134	7622_6_13	4890	Different cluster	Different emm	Different emm subtype	Different MLST	Different emm or MLST	Different emm subtype or MLST	Different TC
34926_1_134	7622_6_22	5089	Different cluster	Different emm	Different emm subtype	Different MLST	Different emm or MLST	Different emm subtype or MLST	Different TC
34926_1_134	7622_6_9	4901	Different cluster	Different emm	Different emm subtype	Different MLST	Different emm or MLST	Different emm subtype or MLST	Different TC
34926_1_134	34926_1_114	4818	Different cluster	Different emm	Different emm subtype	Different MLST	Different emm or MLST	Different emm subtype or MLST	Different TC
34926_1_134	34926_1_125	4832	Different cluster	Different emm	Different emm subtype	Different MLST	Different emm or MLST	Different emm subtype or MLST	Different TC
34926_1_134	34926_1_142	4817	Different cluster	Different emm	Different emm subtype	Different MLST	Different emm or MLST	Different emm subtype or MLST	Different TC
34926_1_134	34926_1_143	4818	Different cluster	Different emm	Different emm subtype	Different MLST	Different emm or MLST	Different emm subtype or MLST	Different TC
34926_1_134	34926_1_17	4830	Different cluster	Different emm	Different emm subtype	Different MLST	Different emm or MLST	Different emm subtype or MLST	Different TC
34926_1_134	34926_1_197	4844	Different cluster	Different emm	Different emm subtype	Different MLST	Different emm or MLST	Different emm subtype or MLST	Different TC
34926_1_134	34926_1_257	4822	Different cluster	Different emm	Different emm subtype	Different MLST	Different emm or MLST	Different emm subtype or MLST	Different TC
34926_1_134	34926_1_27	4821	Different cluster	Different emm	Different emm subtype	Different MLST	Different emm or MLST	Different emm subtype or MLST	Different TC
34926_1_134	34926_1_293	4835	Different cluster	Different emm	Different emm subtype	Different MLST	Different emm or MLST	Different emm subtype or MLST	Different TC
34926_1_134	34926_1_323	4820	Different cluster	Different emm	Different emm subtype	Different MLST	Different emm or MLST	Different emm subtype or MLST	Different TC
34926_1_134	34926_1_330	4824	Different cluster	Different emm	Different emm subtype	Different MLST	Different emm or MLST	Different emm subtype or MLST	Different TC
34926_1_134	34926_1_35	4823	Different cluster	Different emm	Different emm subtype	Different MLST	Different emm or MLST	Different emm subtype or MLST	Different TC
34926_1_134	34926_1_37	4829	Different cluster	Different emm	Different emm subtype	Different MLST	Different emm or MLST	Different emm subtype or MLST	Different TC
34926_1_134	34926_1_43	4823	Different cluster	Different emm	Different emm subtype	Different MLST	Different emm or MLST	Different emm subtype or MLST	Different TC
34926_1_134	34926_1_50	4826	Different cluster	Different emm	Different emm subtype	Different MLST	Different emm or MLST	Different emm subtype or MLST	Different TC
34926_1_134	34926_1_51	4825	Different cluster	Different emm	Different emm subtype	Different MLST	Different emm or MLST	Different emm subtype or MLST	Different TC
34926_1_134	34926_1_55	4826	Different cluster	Different emm	Different emm subtype	Different MLST	Different emm or MLST	Different emm subtype or MLST	Different TC
34926_1_134	34926_1_86	4829	Different cluster	Different emm	Different emm subtype	Different MLST	Different emm or MLST	Different emm subtype or MLST	Different TC
34926_1_134	34926_1_87	4829	Different cluster	Different emm	Different emm subtype	Different MLST	Different emm or MLST	Different emm subtype or MLST	Different TC
34926_1_134	34926_1_92	4821	Different cluster	Different emm	Different emm subtype	Different MLST	Different emm or MLST	Different emm subtype or MLST	Different TC
34926_1_134	34926_1_99	4826	Different cluster	Different emm	Different emm subtype	Different MLST	Different emm or MLST	Different emm subtype or MLST	Different TC
34926_1_134	34926_7_125	4822	Different cluster	Different emm	Different emm subtype	Different MLST	Different emm or MLST	Different emm subtype or MLST	Different TC
34926_1_134	34926_7_143	4822	Different cluster	Different emm	Different emm subtype	Different MLST	Different emm or MLST	Different emm subtype or MLST	Different TC
34926_1_134	34926_7_147	4826	Different cluster	Different emm	Different emm subtype	Different MLST	Different emm or MLST	Different emm subtype or MLST	Different TC
34926_1_134	34926_7_173	4823	Different cluster	Different emm	Different emm subtype	Different MLST	Different emm or MLST	Different emm subtype or MLST	Different TC
34926_1_134	34926_7_221	4833	Different cluster	Different emm	Different emm subtype	Different MLST	Different emm or MLST	Different emm subtype or MLST	Different TC
34926_1_134	34926_7_275	4819	Different cluster	Different emm	Different emm subtype	Different MLST	Different emm or MLST	Different emm subtype or MLST	Different TC
34926_1_134	34926_7_278	4833	Different cluster	Different emm	Different emm subtype	Different MLST	Different emm or MLST	Different emm subtype or MLST	Different TC
34926_1_134	34926_7_281	4821	Different cluster	Different emm	Different emm subtype	Different MLST	Different emm or MLST	Different emm subtype or MLST	Different TC
34926_1_134	34926_7_48	4838	Different cluster	Different emm	Different emm subtype	Different MLST	Different emm or MLST	Different emm subtype or MLST	Different TC
34926_1_134	34926_7_83	4827	Different cluster	Different emm	Different emm subtype	Different MLST	Different emm or MLST	Different emm subtype or MLST	Different TC
34926_1_134	7229_8_61	4846	Different cluster	Different emm	Different emm subtype	Different MLST	Different emm or MLST	Different emm subtype or MLST	Different TC
34926_1_134	7229_8_78	4834	Different cluster	Different emm	Different emm subtype	Different MLST	Different emm or MLST	Different emm subtype or MLST	Different TC
34926_1_134	7622_6_14	4828	Different cluster	Different emm	Different emm subtype	Different MLST	Different emm or MLST	Different emm subtype or MLST	Different TC
34926_1_134	7622_6_8	4834	Different cluster	Different emm	Different emm subtype	Different MLST	Different emm or MLST	Different emm subtype or MLST	Different TC
34926_1_134	34926_1_11	4813	Different cluster	Different emm	Different emm subtype	Different MLST	Different emm or MLST	Different emm subtype or MLST	Different TC
34926_1_134	34926_1_151	4806	Different cluster	Different emm	Different emm subtype	Different MLST	Different emm or MLST	Different emm subtype or MLST	Different TC
34926_1_134	34926_1_211	4813	Different cluster	Different emm	Different emm subtype	Different MLST	Different emm or MLST	Different emm subtype or MLST	Different TC
34926_1_134	34926_1_314	4814	Different cluster	Different emm	Different emm subtype	Different MLST	Different emm or MLST	Different emm subtype or MLST	Different TC
34926_1_134	34926_1_374	4815	Different cluster	Different emm	Different emm subtype	Different MLST	Different emm or MLST	Different emm subtype or MLST	Different TC
34926_1_134	34926_7_126	4815	Different cluster	Different emm	Different emm subtype	Different MLST	Different emm or MLST	Different emm subtype or MLST	Different TC
34926_1_134	35193_4_134	4809	Different cluster	Different emm	Different emm subtype	Different MLST	Different emm or MLST	Different emm subtype or MLST	Different TC
34926_1_134	7229_8_65	4804	Different cluster	Different emm	Different emm subtype	Different MLST	Different emm or MLST	Different emm subtype or MLST	Different TC
34926_1_134	7622_6_11	4816	Different cluster	Different emm	Different emm subtype	Different MLST	Different emm or MLST	Different emm subtype or MLST	Different TC
34926_1_134	7229_8_60	5051	Different cluster	Different emm	Different emm subtype	Different MLST	Different emm or MLST	Different emm subtype or MLST	Different TC
34926_1_134	7229_8_80	5045	Different cluster	Different emm	Different emm subtype	Different MLST	Different emm or MLST	Different emm subtype or MLST	Different TC
34926_1_134	34926_1_95	4936	Different cluster	Different emm	Different emm subtype	Different MLST	Different emm or MLST	Different emm subtype or MLST	Different TC
34926_1_134	34926_7_236	4935	Different cluster	Different emm	Different emm subtype	Different MLST	Different emm or MLST	Different emm subtype or MLST	Different TC
34926_1_134	34926_7_44	4937	Different cluster	Different emm	Different emm subtype	Different MLST	Different emm or MLST	Different emm subtype or MLST	Different TC
34926_1_134	7229_8_85	4933	Different cluster	Different emm	Different emm subtype	Different MLST	Different emm or MLST	Different emm subtype or MLST	Different TC
34926_1_134	7622_6_17	4971	Different cluster	Different emm	Different emm subtype	Different MLST	Different emm or MLST	Different emm subtype or MLST	Different TC
34926_1_134	7229_8_87	5004	Different cluster	Different emm	Different emm subtype	Different MLST	Different emm or MLST	Different emm subtype or MLST	Different TC
34926_1_134	7622_6_18	5002	Different cluster	Different emm	Different emm subtype	Different MLST	Different emm or MLST	Different emm subtype or MLST	Different TC
34926_1_134	7622_6_1	5000	Different cluster	Different emm	Different emm subtype	Different MLST	Different emm or MLST	Different emm subtype or MLST	Different TC
34926_1_134	34926_1_144	4828	Different cluster	Different emm	Different emm subtype	Different MLST	Different emm or MLST	Different emm subtype or MLST	Different TC
34926_1_134	34926_1_156	4828	Different cluster	Different emm	Different emm subtype	Different MLST	Different emm or MLST	Different emm subtype or MLST	Different TC
34926_1_134	34926_1_329	4806	Different cluster	Different emm	Different emm subtype	Different MLST	Different emm or MLST	Different emm subtype or MLST	Different TC
34926_1_134	34926_1_350	4801	Different cluster	Different emm	Different emm subtype	Different MLST	Different emm or MLST	Different emm subtype or MLST	Different TC
34926_1_134	34926_1_7	4806	Different cluster	Different emm	Different emm subtype	Different MLST	Different emm or MLST	Different emm subtype or MLST	Different TC
34926_1_134	7229_8_71	4801	Different cluster	Different emm	Different emm subtype	Different MLST	Different emm or MLST	Different emm subtype or MLST	Different TC
34926_1_134	7229_8_92	4802	Different cluster	Different emm	Different emm subtype	Different MLST	Different emm or MLST	Different emm subtype or MLST	Different TC
34926_1_134	7622_6_21	4799	Different cluster	Different emm	Different emm subtype	Different MLST	Different emm or MLST	Different emm subtype or MLST	Different TC
34926_1_134	34926_1_218	5112	Different cluster	Different emm	Different emm subtype	Different MLST	Different emm or MLST	Different emm subtype or MLST	Different TC
34926_1_134	34926_1_220	4723	Different cluster	Different emm	Different emm subtype	Different MLST	Different emm or MLST	Different emm subtype or MLST	Different TC
34926_1_134	34926_1_246	5110	Different cluster	Different emm	Different emm subtype	Different MLST	Different emm or MLST	Different emm subtype or MLST	Different TC
34926_1_134	34926_1_272	5111	Different cluster	Different emm	Different emm subtype	Different MLST	Different emm or MLST	Different emm subtype or MLST	Different TC
34926_1_134	34926_1_273	5112	Different cluster	Different emm	Different emm subtype	Different MLST	Different emm or MLST	Different emm subtype or MLST	Different TC
34926_1_134	34926_1_321	5113	Different cluster	Different emm	Different emm subtype	Different MLST	Different emm or MLST	Different emm subtype or MLST	Different TC
34926_1_134	34926_1_331	5110	Different cluster	Different emm	Different emm subtype	Different MLST	Different emm or MLST	Different emm subtype or MLST	Different TC
34926_1_134	34926_1_335	5108	Different cluster	Different emm	Different emm subtype	Different MLST	Different emm or MLST	Different emm subtype or MLST	Different TC
34926_1_134	34926_1_337	5110	Different cluster	Different emm	Different emm subtype	Different MLST	Different emm or MLST	Different emm subtype or MLST	Different TC
34926_1_134	34926_1_359	5111	Different cluster	Different emm	Different emm subtype	Different MLST	Different emm or MLST	Different emm subtype or MLST	Different TC
34926_1_134	34926_1_362	5124	Different cluster	Different emm	Different emm subtype	Different MLST	Different emm or MLST	Different emm subtype or MLST	Different TC
34926_1_134	34926_1_42	5117	Different cluster	Different emm	Different emm subtype	Different MLST	Different emm or MLST	Different emm subtype or MLST	Different TC
34926_1_134	34926_1_73	4722	Different cluster	Different emm	Different emm subtype	Different MLST	Different emm or MLST	Different emm subtype or MLST	Different TC
34926_1_134	34926_7_113	5114	Different cluster	Different emm	Different emm subtype	Different MLST	Different emm or MLST	Different emm subtype or MLST	Different TC
34926_1_134	34926_7_155	5112	Different cluster	Different emm	Different emm subtype	Different MLST	Different emm or MLST	Different emm subtype or MLST	Different TC
34926_1_134	34926_7_179	5111	Different cluster	Different emm	Different emm subtype	Different MLST	Different emm or MLST	Different emm subtype or MLST	Different TC
34926_1_134	34926_7_182	5111	Different cluster	Different emm	Different emm subtype	Different MLST	Different emm or MLST	Different emm subtype or MLST	Different TC
34926_1_134	34926_7_191	5111	Different cluster	Different emm	Different emm subtype	Different MLST	Different emm or MLST	Different emm subtype or MLST	Different TC
34926_1_134	34926_7_269	5113	Different cluster	Different emm	Different emm subtype	Different MLST	Different emm or MLST	Different emm subtype or MLST	Different TC
34926_1_134	34926_7_270	5112	Different cluster	Different emm	Different emm subtype	Different MLST	Different emm or MLST	Different emm subtype or MLST	Different TC
34926_1_134	34926_7_71	5114	Different cluster	Different emm	Different emm subtype	Different MLST	Different emm or MLST	Different emm subtype or MLST	Different TC
34926_1_134	34926_7_86	5115	Different cluster	Different emm	Different emm subtype	Different MLST	Different emm or MLST	Different emm subtype or MLST	Different TC
34926_1_134	34926_7_98	5116	Different cluster	Different emm	Different emm subtype	Different MLST	Different emm or MLST	Different emm subtype or MLST	Different TC
34926_1_134	7229_8_68	4755	Different cluster	Different emm	Different emm subtype	Different MLST	Different emm or MLST	Different emm subtype or MLST	Different TC
34926_1_134	7622_6_15	5111	Different cluster	Different emm	Different emm subtype	Different MLST	Different emm or MLST	Different emm subtype or MLST	Different TC
34926_1_134	7229_8_95	4690	Different cluster	Different emm	Different emm subtype	Different MLST	Different emm or MLST	Different emm subtype or MLST	Different TC
34926_1_134	34926_1_126	4993	Different cluster	Different emm	Different emm subtype	Different MLST	Different emm or MLST	Different emm subtype or MLST	Different TC
34926_1_134	34926_1_127	4990	Different cluster	Different emm	Different emm subtype	Different MLST	Different emm or MLST	Different emm subtype or MLST	Different TC
34926_1_134	34926_1_183	4994	Different cluster	Different emm	Different emm subtype	Different MLST	Different emm or MLST	Different emm subtype or MLST	Different TC
34926_1_134	34926_1_203	5284	Different cluster	Different emm	Different emm subtype	Different MLST	Different emm or MLST	Different emm subtype or MLST	Different TC
34926_1_134	34926_1_299	4990	Different cluster	Different emm	Different emm subtype	Different MLST	Different emm or MLST	Different emm subtype or MLST	Different TC
34926_1_134	34926_1_333	4993	Different cluster	Different emm	Different emm subtype	Different MLST	Different emm or MLST	Different emm subtype or MLST	Different TC
34926_1_134	34926_1_349	5294	Different cluster	Different emm	Different emm subtype	Different MLST	Different emm or MLST	Different emm subtype or MLST	Different TC
34926_1_134	34926_1_367	5286	Different cluster	Different emm	Different emm subtype	Different MLST	Different emm or MLST	Different emm subtype or MLST	Different TC
34926_1_134	34926_1_369	4991	Different cluster	Different emm	Different emm subtype	Different MLST	Different emm or MLST	Different emm subtype or MLST	Different TC
34926_1_134	34926_1_372	5290	Different cluster	Different emm	Different emm subtype	Different MLST	Different emm or MLST	Different emm subtype or MLST	Different TC
34926_1_134	34926_1_56	4956	Different cluster	Different emm	Different emm subtype	Different MLST	Different emm or MLST	Different emm subtype or MLST	Different TC
34926_1_134	34926_1_70	4955	Different cluster	Different emm	Different emm subtype	Different MLST	Different emm or MLST	Different emm subtype or MLST	Different TC
34926_1_134	34926_7_16	4993	Different cluster	Different emm	Different emm subtype	Different MLST	Different emm or MLST	Different emm subtype or MLST	Different TC
34926_1_134	34926_7_185	5286	Different cluster	Different emm	Different emm subtype	Different MLST	Different emm or MLST	Different emm subtype or MLST	Different TC
34926_1_134	34926_7_40	4967	Different cluster	Different emm	Different emm subtype	Different MLST	Different emm or MLST	Different emm subtype or MLST	Different TC
34926_1_134	34926_7_74	5295	Different cluster	Different emm	Different emm subtype	Different MLST	Different emm or MLST	Different emm subtype or MLST	Different TC
34926_1_134	34926_7_78	5295	Different cluster	Different emm	Different emm subtype	Different MLST	Different emm or MLST	Different emm subtype or MLST	Different TC
34926_1_134	34926_7_99	4994	Different cluster	Different emm	Different emm subtype	Different MLST	Different emm or MLST	Different emm subtype or MLST	Different TC
34926_1_134	7229_8_64	5290	Different cluster	Different emm	Different emm subtype	Different MLST	Different emm or MLST	Different emm subtype or MLST	Different TC
34926_1_134	7229_8_76	5015	Different cluster	Different emm	Different emm subtype	Different MLST	Different emm or MLST	Different emm subtype or MLST	Different TC
34926_1_134	7229_8_89	4999	Different cluster	Different emm	Different emm subtype	Different MLST	Different emm or MLST	Different emm subtype or MLST	Different TC
34926_1_134	7622_6_16	5287	Different cluster	Different emm	Different emm subtype	Different MLST	Different emm or MLST	Different emm subtype or MLST	Different TC
34926_1_134	7622_6_2	4990	Different cluster	Different emm	Different emm subtype	Different MLST	Different emm or MLST	Different emm subtype or MLST	Different TC
34926_1_134	7622_6_6	5283	Different cluster	Different emm	Different emm subtype	Different MLST	Different emm or MLST	Different emm subtype or MLST	Different TC
34926_1_134	34926_1_13	5388	Different cluster	Different emm	Different emm subtype	Different MLST	Different emm or MLST	Different emm subtype or MLST	Different TC
34926_1_134	34926_1_157	5048	Different cluster	Different emm	Different emm subtype	Different MLST	Different emm or MLST	Different emm subtype or MLST	Different TC
34926_1_134	34926_1_170	5047	Different cluster	Different emm	Different emm subtype	Different MLST	Different emm or MLST	Different emm subtype or MLST	Different TC
34926_1_134	34926_1_173	5053	Different cluster	Different emm	Different emm subtype	Different MLST	Different emm or MLST	Different emm subtype or MLST	Different TC
34926_1_134	34926_1_23	5053	Different cluster	Different emm	Different emm subtype	Different MLST	Different emm or MLST	Different emm subtype or MLST	Different TC
34926_1_134	34926_1_368	5052	Different cluster	Different emm	Different emm subtype	Different MLST	Different emm or MLST	Different emm subtype or MLST	Different TC
34926_1_134	34926_7_68	5047	Different cluster	Different emm	Different emm subtype	Different MLST	Different emm or MLST	Different emm subtype or MLST	Different TC
34926_1_134	7229_8_70	5051	Different cluster	Different emm	Different emm subtype	Different MLST	Different emm or MLST	Different emm subtype or MLST	Different TC
34926_1_134	7229_8_96	5041	Different cluster	Different emm	Different emm subtype	Different MLST	Different emm or MLST	Different emm subtype or MLST	Different TC
34926_1_134	34926_1_121	4808	Different cluster	Different emm	Different emm subtype	Different MLST	Different emm or MLST	Different emm subtype or MLST	Different TC
34926_1_134	34926_1_209	4808	Different cluster	Different emm	Different emm subtype	Different MLST	Different emm or MLST	Different emm subtype or MLST	Different TC
34926_1_134	34926_1_219	4809	Different cluster	Different emm	Different emm subtype	Different MLST	Different emm or MLST	Different emm subtype or MLST	Different TC
34926_1_134	7229_8_59	4814	Different cluster	Different emm	Different emm subtype	Different MLST	Different emm or MLST	Different emm subtype or MLST	Different TC
34926_1_134	7622_6_10	4810	Different cluster	Different emm	Different emm subtype	Different MLST	Different emm or MLST	Different emm subtype or MLST	Different TC
34926_1_134	34926_1_192	4995	Different cluster	Different emm	Different emm subtype	Different MLST	Different emm or MLST	Different emm subtype or MLST	Different TC
34926_1_134	34926_1_278	4997	Different cluster	Different emm	Different emm subtype	Different MLST	Different emm or MLST	Different emm subtype or MLST	Different TC
34926_1_134	34926_1_313	4997	Different cluster	Different emm	Different emm subtype	Different MLST	Different emm or MLST	Different emm subtype or MLST	Different TC
34926_1_134	34926_7_167	4999	Different cluster	Different emm	Different emm subtype	Different MLST	Different emm or MLST	Different emm subtype or MLST	Different TC
34926_1_134	34926_7_209	4994	Different cluster	Different emm	Different emm subtype	Different MLST	Different emm or MLST	Different emm subtype or MLST	Different TC
34926_1_134	7229_8_91	4995	Different cluster	Different emm	Different emm subtype	Different MLST	Different emm or MLST	Different emm subtype or MLST	Different TC
34926_1_134	7622_6_20	5002	Different cluster	Different emm	Different emm subtype	Different MLST	Different emm or MLST	Different emm subtype or MLST	Different TC
34926_1_134	34926_1_158	4846	Different cluster	Different emm	Different emm subtype	Different MLST	Different emm or MLST	Different emm subtype or MLST	Different TC
34926_1_134	34926_1_76	4849	Different cluster	Different emm	Different emm subtype	Different MLST	Different emm or MLST	Different emm subtype or MLST	Different TC
34926_1_134	34926_7_104	4793	Different cluster	Different emm	Different emm subtype	Different MLST	Different emm or MLST	Different emm subtype or MLST	Different TC
34926_1_134	34926_7_188	4799	Different cluster	Different emm	Different emm subtype	Different MLST	Different emm or MLST	Different emm subtype or MLST	Different TC
34926_1_134	7229_8_83	4846	Different cluster	Different emm	Different emm subtype	Different MLST	Different emm or MLST	Different emm subtype or MLST	Different TC
34926_1_134	7229_8_93	4856	Different cluster	Different emm	Different emm subtype	Different MLST	Different emm or MLST	Different emm subtype or MLST	Different TC
34926_1_134	34746_4_228	5192	Different cluster	Different emm	Different emm subtype	Different MLST	Different emm or MLST	Different emm subtype or MLST	Different TC
34926_1_134	34926_1_101	5187	Different cluster	Different emm	Different emm subtype	Different MLST	Different emm or MLST	Different emm subtype or MLST	Different TC
34926_1_134	34926_1_105	5528	Different cluster	Different emm	Different emm subtype	Different MLST	Different emm or MLST	Different emm subtype or MLST	Different TC
34926_1_134	34926_1_107	5194	Different cluster	Different emm	Different emm subtype	Different MLST	Different emm or MLST	Different emm subtype or MLST	Different TC
34926_1_134	34926_1_135	5187	Different cluster	Different emm	Different emm subtype	Different MLST	Different emm or MLST	Different emm subtype or MLST	Different TC
34926_1_134	34926_1_145	5194	Different cluster	Different emm	Different emm subtype	Different MLST	Different emm or MLST	Different emm subtype or MLST	Different TC
34926_1_134	34926_1_182	5178	Different cluster	Different emm	Different emm subtype	Different MLST	Different emm or MLST	Different emm subtype or MLST	Different TC
34926_1_134	34926_1_196	5194	Different cluster	Different emm	Different emm subtype	Different MLST	Different emm or MLST	Different emm subtype or MLST	Different TC
34926_1_134	34926_1_208	5192	Different cluster	Different emm	Different emm subtype	Different MLST	Different emm or MLST	Different emm subtype or MLST	Different TC
34926_1_134	34926_1_256	5192	Different cluster	Different emm	Different emm subtype	Different MLST	Different emm or MLST	Different emm subtype or MLST	Different TC
34926_1_134	34926_1_261	5527	Different cluster	Different emm	Different emm subtype	Different MLST	Different emm or MLST	Different emm subtype or MLST	Different TC
34926_1_134	34926_1_262	5186	Different cluster	Different emm	Different emm subtype	Different MLST	Different emm or MLST	Different emm subtype or MLST	Different TC
34926_1_134	34926_1_265	5194	Different cluster	Different emm	Different emm subtype	Different MLST	Different emm or MLST	Different emm subtype or MLST	Different TC
34926_1_134	34926_1_287	5192	Different cluster	Different emm	Different emm subtype	Different MLST	Different emm or MLST	Different emm subtype or MLST	Different TC
34926_1_134	34926_1_355	5195	Different cluster	Different emm	Different emm subtype	Different MLST	Different emm or MLST	Different emm subtype or MLST	Different TC
34926_1_134	34926_1_375	5506	Different cluster	Different emm	Different emm subtype	Different MLST	Different emm or MLST	Different emm subtype or MLST	Different TC
34926_1_134	34926_1_45	5187	Different cluster	Different emm	Different emm subtype	Different MLST	Different emm or MLST	Different emm subtype or MLST	Different TC
34926_1_134	34926_1_62	5192	Different cluster	Different emm	Different emm subtype	Different MLST	Different emm or MLST	Different emm subtype or MLST	Different TC
34926_1_134	34926_1_71	5179	Different cluster	Different emm	Different emm subtype	Different MLST	Different emm or MLST	Different emm subtype or MLST	Different TC
34926_1_134	34926_1_93	5193	Different cluster	Different emm	Different emm subtype	Different MLST	Different emm or MLST	Different emm subtype or MLST	Different TC
34926_1_134	34926_1_98	5192	Different cluster	Different emm	Different emm subtype	Different MLST	Different emm or MLST	Different emm subtype or MLST	Different TC
34926_1_134	34926_1_9	5192	Different cluster	Different emm	Different emm subtype	Different MLST	Different emm or MLST	Different emm subtype or MLST	Different TC
34926_1_134	34926_7_12	5194	Different cluster	Different emm	Different emm subtype	Different MLST	Different emm or MLST	Different emm subtype or MLST	Different TC
34926_1_134	34926_7_195	5197	Different cluster	Different emm	Different emm subtype	Different MLST	Different emm or MLST	Different emm subtype or MLST	Different TC
34926_1_134	34926_7_8	5195	Different cluster	Different emm	Different emm subtype	Different MLST	Different emm or MLST	Different emm subtype or MLST	Different TC
34926_1_134	7229_8_62	5199	Different cluster	Different emm	Different emm subtype	Different MLST	Different emm or MLST	Different emm subtype or MLST	Different TC
34926_1_134	7229_8_75	5526	Different cluster	Different emm	Different emm subtype	Different MLST	Different emm or MLST	Different emm subtype or MLST	Different TC
34926_1_134	7229_8_86	5189	Different cluster	Different emm	Different emm subtype	Different MLST	Different emm or MLST	Different emm subtype or MLST	Different TC
34926_1_134	7622_6_19	5196	Different cluster	Different emm	Different emm subtype	Different MLST	Different emm or MLST	Different emm subtype or MLST	Different TC
34926_1_134	7229_8_72	5065	Different cluster	Different emm	Different emm subtype	Different MLST	Different emm or MLST	Different emm subtype or MLST	Different TC
34926_1_134	7622_6_5	4950	Different cluster	Different emm	Different emm subtype	Different MLST	Different emm or MLST	Different emm subtype or MLST	Different TC
34926_1_134	34926_1_115	4870	Different cluster	Different emm	Different emm subtype	Different MLST	Different emm or MLST	Different emm subtype or MLST	Different TC
34926_1_134	34926_1_119	4886	Different cluster	Different emm	Different emm subtype	Different MLST	Different emm or MLST	Different emm subtype or MLST	Different TC
34926_1_134	34926_1_120	4868	Different cluster	Different emm	Different emm subtype	Different MLST	Different emm or MLST	Different emm subtype or MLST	Different TC
34926_1_134	34926_1_129	4865	Different cluster	Different emm	Different emm subtype	Different MLST	Different emm or MLST	Different emm subtype or MLST	Different TC
34926_1_134	34926_1_137	5058	Different cluster	Different emm	Different emm subtype	Different MLST	Different emm or MLST	Different emm subtype or MLST	Different TC
34926_1_134	34926_1_163	4870	Different cluster	Different emm	Different emm subtype	Different MLST	Different emm or MLST	Different emm subtype or MLST	Different TC
[truncated: 41,072 more rows]

## Sheet: Supp.Fig.8
Person_ID	Date	Community	House	Interval	sdse_pos	sdse_throat	sdse_skin	pyo_pos	pyo_throat	pyo_skin
1	2003-08-06	1	302	1	0	0	0	1	0	1
1	2003-11-17	1	302	3	0	0	0	0	0	0
1	2004-01-22	1	302	6	0	0	0	0	0	0
1	2004-02-24	1	302	7	0	0	0	1	1	0
1	2004-03-22	1	302	8	0	0	0	0	0	0
1	2004-04-20	1	302	9	0	0	0	0	0	0
1	2004-05-18	1	302	10	0	0	0	0	0	0
1	2004-07-27	1	302	12	0	0	0	0	0	0
1	2004-10-05	1	302	15	0	0	0	1	0	1
1	2004-11-10	1	302	16	0	0	0	1	0	1
1	2004-12-08	1	302	17	0	0	0	1	0	1
1	2005-02-08	1	302	19	0	0	0	0	0	0
1	2005-03-07	1	302	20	0	0	0	0	0	0
1	2005-04-19	1	302	21	0	0	0	0	0	0
1	2005-06-06	1	302	23	0	0	0	0	0	0
2	2003-08-06	1	302	1	0	0	0	0	0	0
2	2003-09-30	1	302	2	0	0	0	0	0	0
2	2003-11-17	1	302	3	0	0	0	1	1	0
2	2004-01-22	1	302	6	0	0	0	0	0	0
2	2004-02-24	1	302	7	0	0	0	0	0	0
2	2004-04-20	1	302	9	0	0	0	0	0	0
2	2004-05-18	1	302	10	0	0	0	0	0	0
2	2004-06-24	1	302	11	0	0	0	0	0	0
2	2004-07-27	1	302	12	0	0	0	0	0	0
2	2004-09-07	1	302	14	0	0	0	0	0	0
2	2004-10-05	1	302	15	0	0	0	0	0	0
2	2004-11-10	1	302	16	0	0	0	0	0	0
2	2004-12-08	1	302	17	0	0	0	0	0	0
2	2005-01-04	1	302	18	0	0	0	0	0	0
2	2005-02-08	1	302	19	0	0	0	0	0	0
2	2005-03-07	1	302	20	0	0	0	0	0	0
2	2005-05-16	1	302	22	1	1	0	0	0	0
2	2005-06-06	1	302	23	0	0	0	0	0	0
3	2003-08-06	1	302	1	0	0	0	0	0	0
3	2003-09-30	1	302	2	0	0	0	0	0	0
3	2003-11-17	1	302	3	0	0	0	1	1	0
3	2004-01-22	1	302	6	0	0	0	0	0	0
3	2004-02-24	1	302	7	0	0	0	0	0	0
3	2004-03-22	1	302	8	0	0	0	0	0	0
3	2004-04-20	1	302	9	0	0	0	0	0	0
3	2004-05-18	1	302	10	0	0	0	0	0	0
3	2004-07-27	1	302	12	0	0	0	0	0	0
3	2004-09-07	1	302	14	0	0	0	0	0	0
3	2004-10-05	1	302	15	0	0	0	0	0	0
3	2004-11-10	1	302	16	1	1	0	0	0	0
3	2004-12-08	1	302	17	0	0	0	0	0	0
3	2005-01-04	1	302	18	1	1	0	0	0	0
3	2005-02-07	1	302	19	0	0	0	0	0	0
3	2005-03-07	1	302	20	0	0	0	0	0	0
3	2005-04-19	1	302	21	1	1	0	0	0	0
3	2005-05-16	1	302	22	1	1	0	0	0	0
3	2005-06-06	1	302	23	1	1	0	0	0	0
4	2003-08-06	1	302	1	0	0	0	0	0	0
4	2003-09-30	1	302	2	0	0	0	0	0	0
4	2003-11-17	1	302	3	0	0	0	0	0	0
4	2004-03-22	1	302	8	0	0	0	0	0	0
4	2004-04-20	1	302	9	0	0	0	0	0	0
4	2004-05-18	1	302	10	0	0	0	0	0	0
4	2004-07-27	1	302	12	0	0	0	0	0	0
4	2004-09-07	1	302	14	0	0	0	0	0	0
4	2004-10-05	1	302	15	0	0	0	0	0	0
4	2004-11-10	1	302	16	0	0	0	0	0	0
4	2004-12-08	1	302	17	0	0	0	0	0	0
4	2005-01-04	1	302	18	0	0	0	0	0	0
4	2005-02-07	1	302	19	0	0	0	0	0	0
4	2005-03-07	1	302	20	0	0	0	0	0	0
4	2005-05-16	1	302	22	0	0	0	0	0	0
5	2003-08-06	1	302	1	0	0	0	0	0	0
5	2003-09-30	1	302	2	0	0	0	0	0	0
5	2003-11-17	1	302	3	0	0	0	0	0	0
5	2004-02-24	1	302	7	0	0	0	0	0	0
5	2004-03-22	1	302	8	0	0	0	0	0	0
5	2004-04-20	1	302	9	0	0	0	0	0	0
5	2004-05-18	1	302	10	0	0	0	0	0	0
5	2004-07-27	1	302	12	0	0	0	0	0	0
5	2004-09-07	1	302	14	0	0	0	0	0	0
5	2004-10-05	1	302	15	0	0	0	1	1	0
5	2004-11-10	1	302	16	0	0	0	0	0	0
5	2004-12-08	1	302	17	0	0	0	0	0	0
5	2005-01-04	1	302	18	0	0	0	0	0	0
5	2005-02-07	1	302	19	0	0	0	0	0	0
5	2005-03-07	1	302	20	0	0	0	0	0	0
5	2005-04-19	1	302	21	0	0	0	0	0	0
5	2005-05-16	1	302	22	1	1	0	0	0	0
5	2005-06-06	1	302	23	0	0	0	0	0	0
6	2003-08-06	1	302	1	1	1	0	1	1	0
6	2003-09-30	1	302	2	0	0	0	0	0	0
6	2004-04-20	1	302	9	1	1	0	0	0	0
6	2005-02-07	1	302	19	0	0	0	1	1	0
6	2005-06-06	1	302	23	0	0	0	0	0	0
7	2003-08-06	1	302	1	0	0	0	0	0	0
7	2004-05-19	1	302	10	0	0	0	0	0	0
7	2004-06-24	1	302	11	0	0	0	0	0	0
8	2003-08-06	1	288	1	0	0	0	0	0	0
8	2003-09-30	1	288	2	0	0	0	0	0	0
8	2003-11-18	1	288	3	0	0	0	0	0	0
8	2004-02-25	1	288	7	0	0	0	0	0	0
8	2004-03-22	1	288	8	0	0	0	0	0	0
8	2004-04-20	1	288	9	0	0	0	0	0	0
8	2004-05-19	1	288	10	0	0	0	0	0	0
8	2004-06-23	1	288	11	0	0	0	0	0	0
8	2004-07-28	1	288	12	0	0	0	0	0	0
8	2004-09-08	1	288	14	0	0	0	0	0	0
8	2004-10-05	1	288	15	0	0	0	0	0	0
8	2004-12-08	1	288	17	0	0	0	0	0	0
8	2005-02-08	1	288	19	0	0	0	0	0	0
8	2005-03-08	1	288	20	0	0	0	0	0	0
8	2005-04-18	1	288	21	0	0	0	0	0	0
8	2005-05-18	1	288	22	0	0	0	1	0	1
9	2003-08-06	1	288	1	1	0	1	0	0	0
9	2003-09-30	1	288	2	0	0	0	0	0	0
9	2003-11-18	1	288	3	0	0	0	0	0	0
9	2004-02-25	1	288	7	0	0	0	0	0	0
9	2004-03-22	1	288	8	0	0	0	0	0	0
9	2004-04-20	1	288	9	0	0	0	0	0	0
9	2004-05-19	1	288	10	0	0	0	0	0	0
9	2004-06-23	1	288	11	0	0	0	1	0	1
9	2004-07-28	1	288	12	0	0	0	0	0	0
9	2004-09-08	1	288	14	0	0	0	0	0	0
9	2004-09-09	1	288	14	0	0	0	0	0	0
9	2004-10-05	1	288	15	0	0	0	0	0	0
9	2004-11-09	1	288	16	0	0	0	0	0	0
9	2004-12-08	1	288	17	0	0	0	0	0	0
9	2005-01-05	1	288	18	0	0	0	0	0	0
9	2005-02-08	1	288	19	0	0	0	0	0	0
9	2005-03-08	1	288	20	0	0	0	0	0	0
9	2005-04-18	1	288	21	0	0	0	0	0	0
9	2005-05-18	1	288	22	0	0	0	0	0	0
10	2003-08-06	1	288	1	0	0	0	0	0	0
11	2003-08-06	1	288	1	0	0	0	0	0	0
11	2005-03-08	1	288	20	1	1	0	0	0	0
12	2003-08-06	1	288	1	0	0	0	0	0	0
12	2003-09-30	1	288	2	0	0	0	0	0	0
12	2004-02-25	1	288	7	0	0	0	0	0	0
12	2004-05-19	1	288	10	0	0	0	0	0	0
12	2004-07-28	1	288	12	0	0	0	0	0	0
12	2004-09-08	1	288	14	0	0	0	0	0	0
12	2005-01-05	1	288	18	0	0	0	1	0	1
13	2003-08-07	1	302	1	0	0	0	0	0	0
13	2004-03-22	1	302	8	0	0	0	0	0	0
13	2004-04-20	1	302	9	0	0	0	0	0	0
13	2004-05-18	1	302	10	0	0	0	0	0	0
13	2004-07-27	1	302	12	0	0	0	0	0	0
13	2005-02-07	1	302	19	0	0	0	0	0	0
14	2003-08-07	1	302	1	0	0	0	0	0	0
14	2003-09-30	1	302	2	0	0	0	0	0	0
14	2004-03-22	1	302	8	0	0	0	0	0	0
14	2004-05-19	1	302	10	0	0	0	0	0	0
14	2005-01-04	1	302	18	0	0	0	0	0	0
15	2003-08-07	1	302	1	0	0	0	0	0	0
15	2003-11-18	1	302	3	0	0	0	0	0	0
15	2004-03-22	1	302	8	0	0	0	0	0	0
15	2004-05-18	1	302	10	0	0	0	0	0	0
15	2004-12-08	1	302	17	0	0	0	0	0	0
15	2005-03-07	1	302	20	0	0	0	0	0	0
15	2005-04-19	1	302	21	0	0	0	0	0	0
15	2005-05-16	1	302	22	0	0	0	0	0	0
16	2003-08-07	1	298	1	0	0	0	0	0	0
16	2003-09-30	1	298	2	0	0	0	0	0	0
16	2003-11-19	1	298	3	0	0	0	0	0	0
16	2004-02-23	1	298	7	0	0	0	0	0	0
16	2004-03-22	1	298	8	0	0	0	0	0	0
16	2004-04-20	1	298	9	0	0	0	0	0	0
16	2004-05-18	1	298	10	0	0	0	0	0	0
16	2004-06-23	1	298	11	0	0	0	0	0	0
16	2004-09-07	1	298	14	0	0	0	0	0	0
16	2004-10-04	1	298	15	0	0	0	0	0	0
16	2005-01-04	1	298	18	0	0	0	0	0	0
16	2005-03-07	1	298	20	0	0	0	0	0	0
16	2005-05-16	1	298	22	0	0	0	0	0	0
17	2003-08-07	1	298	1	0	0	0	0	0	0
17	2003-09-30	1	298	2	0	0	0	0	0	0
17	2003-11-19	1	298	3	0	0	0	0	0	0
17	2003-12-05	1	298	4	0	0	0	0	0	0
17	2004-02-23	1	298	7	0	0	0	0	0	0
17	2004-03-22	1	298	8	0	0	0	0	0	0
17	2004-04-20	1	298	9	0	0	0	0	0	0
17	2004-05-18	1	298	10	0	0	0	0	0	0
17	2004-06-23	1	298	11	0	0	0	0	0	0
17	2004-09-07	1	298	14	0	0	0	0	0	0
17	2004-10-04	1	298	15	0	0	0	0	0	0
17	2004-11-10	1	298	16	0	0	0	0	0	0
17	2004-12-08	1	298	17	0	0	0	0	0	0
17	2005-01-04	1	298	18	0	0	0	0	0	0
17	2005-02-07	1	298	19	0	0	0	0	0	0
17	2005-03-07	1	298	20	0	0	0	0	0	0
17	2005-04-20	1	298	21	0	0	0	0	0	0
17	2005-05-16	1	298	22	1	1	0	0	0	0
17	2005-06-06	1	298	23	1	1	0	0	0	0
18	2003-08-07	1	298	1	0	0	0	0	0	0
18	2003-09-30	1	298	2	0	0	0	0	0	0
18	2003-11-19	1	298	3	0	0	0	0	0	0
18	2003-12-05	1	298	4	0	0	0	0	0	0
18	2004-02-23	1	298	7	0	0	0	0	0	0
18	2004-03-22	1	298	8	0	0	0	0	0	0
18	2004-04-20	1	298	9	0	0	0	0	0	0
18	2004-05-18	1	298	10	0	0	0	0	0	0
18	2004-06-23	1	298	11	0	0	0	0	0	0
18	2004-07-27	1	298	12	0	0	0	0	0	0
18	2004-07-29	1	298	12	0	0	0	0	0	0
18	2004-09-29	1	298	NA	0	0	0	0	0	0
18	2004-09-07	1	298	14	0	0	0	0	0	0
18	2004-10-04	1	298	15	0	0	0	0	0	0
18	2004-11-10	1	298	16	0	0	0	0	0	0
18	2004-12-08	1	298	17	0	0	0	0	0	0
18	2005-01-04	1	298	18	0	0	0	0	0	0
18	2005-02-07	1	298	19	0	0	0	0	0	0
18	2005-05-16	1	298	22	0	0	0	0	0	0
18	2005-06-06	1	298	23	0	0	0	0	0	0
19	2003-08-07	1	298	1	0	0	0	0	0	0
19	2003-09-30	1	298	2	0	0	0	0	0	0
19	2003-11-19	1	298	3	0	0	0	0	0	0
19	2003-12-05	1	298	4	0	0	0	0	0	0
19	2004-02-23	1	298	7	0	0	0	0	0	0
19	2004-03-22	1	298	8	0	0	0	0	0	0
19	2004-04-19	1	298	9	0	0	0	0	0	0
19	2004-05-18	1	298	10	0	0	0	0	0	0
19	2004-06-23	1	298	11	0	0	0	0	0	0
19	2004-07-27	1	298	12	0	0	0	0	0	0
19	2004-09-07	1	298	14	0	0	0	0	0	0
19	2004-10-04	1	298	15	0	0	0	0	0	0
19	2004-11-10	1	298	16	0	0	0	0	0	0
19	2005-01-04	1	298	18	0	0	0	0	0	0
19	2005-02-07	1	298	19	0	0	0	0	0	0
19	2005-03-08	1	298	20	0	0	0	0	0	0
19	2005-05-16	1	298	22	0	0	0	0	0	0
19	2005-06-06	1	298	23	0	0	0	0	0	0
20	2003-08-07	1	298	1	0	0	0	0	0	0
20	2003-09-30	1	298	2	0	0	0	0	0	0
20	2003-11-19	1	298	3	0	0	0	0	0	0
20	2004-01-22	1	298	6	0	0	0	0	0	0
20	2004-02-23	1	298	7	0	0	0	0	0	0
20	2004-03-22	1	298	8	0	0	0	1	1	0
20	2004-04-20	1	298	9	0	0	0	0	0	0
20	2004-05-18	1	298	10	0	0	0	0	0	0
20	2004-06-23	1	298	11	0	0	0	0	0	0
20	2004-09-07	1	298	14	0	0	0	0	0	0
20	2004-10-04	1	298	15	0	0	0	0	0	0
20	2005-01-04	1	298	18	0	0	0	0	0	0
20	2005-03-07	1	298	20	0	0	0	0	0	0
21	2003-12-05	1	298	4	0	0	0	0	0	0
21	2004-02-23	1	298	7	0	0	0	0	0	0
21	2004-03-22	1	298	8	0	0	0	0	0	0
21	2004-04-19	1	298	9	0	0	0	0	0	0
21	2004-05-18	1	298	10	0	0	0	0	0	0
21	2004-06-23	1	298	11	0	0	0	0	0	0
21	2004-07-27	1	298	12	0	0	0	0	0	0
21	2004-09-07	1	298	14	0	0	0	0	0	0
21	2004-10-04	1	298	15	1	1	0	0	0	0
21	2004-11-10	1	298	16	0	0	0	1	0	1
21	2005-01-04	1	298	18	0	0	0	0	0	0
21	2005-02-07	1	298	19	0	0	0	0	0	0
21	2005-03-08	1	298	20	0	0	0	0	0	0
21	2005-04-20	1	298	21	1	1	0	0	0	0
21	2005-06-06	1	298	23	1	1	0	0	0	0
22	2003-08-07	1	260	1	0	0	0	0	0	0
22	2003-11-17	1	260	3	0	0	0	0	0	0
22	2004-01-22	1	260	6	0	0	0	0	0	0
22	2004-03-23	1	260	8	0	0	0	0	0	0
22	2004-04-20	1	260	9	0	0	0	0	0	0
22	2004-05-19	1	260	10	0	0	0	0	0	0
22	2004-06-23	1	260	11	0	0	0	0	0	0
22	2004-07-27	1	260	12	0	0	0	1	1	0
22	2004-12-07	1	260	17	0	0	0	0	0	0
22	2005-01-05	1	260	18	0	0	0	0	0	0
22	2005-04-19	1	260	21	1	1	0	0	0	0
22	2005-05-18	1	260	22	0	0	0	0	0	0
22	2005-06-07	1	260	23	0	0	0	0	0	0
23	2003-08-07	1	260	1	0	0	0	0	0	0
23	2003-11-17	1	260	3	0	0	0	0	0	0
23	2004-01-22	1	260	6	0	0	0	0	0	0
23	2004-03-23	1	260	8	0	0	0	0	0	0
23	2004-04-20	1	260	9	0	0	0	0	0	0
23	2004-05-19	1	260	10	0	0	0	0	0	0
23	2004-06-23	1	260	11	0	0	0	0	0	0
23	2004-07-28	1	260	12	0	0	0	0	0	0
23	2004-11-11	1	260	16	0	0	0	0	0	0
23	2004-12-07	1	260	17	0	0	0	0	0	0
23	2005-01-05	1	260	18	0	0	0	0	0	0
23	2005-03-07	1	260	20	0	0	0	0	0	0
23	2005-04-19	1	260	21	0	0	0	0	0	0
23	2005-06-07	1	260	23	0	0	0	0	0	0
24	2003-08-07	1	260	1	0	0	0	0	0	0
24	2003-10-01	1	260	2	0	0	0	0	0	0
24	2003-11-17	1	260	3	0	0	0	0	0	0
24	2004-01-22	1	260	6	0	0	0	0	0	0
24	2004-04-20	1	260	9	0	0	0	0	0	0
24	2004-06-23	1	260	11	0	0	0	0	0	0
24	2005-04-19	1	260	21	0	0	0	0	0	0
25	2003-08-07	1	260	1	0	0	0	0	0	0
25	2003-10-01	1	260	2	0	0	0	0	0	0
25	2003-11-17	1	260	3	0	0	0	0	0	0
25	2004-01-22	1	260	6	0	0	0	0	0	0
25	2004-06-23	1	260	11	0	0	0	0	0	0
25	2005-04-20	1	260	21	0	0	0	0	0	0
26	2003-08-07	1	260	1	0	0	0	0	0	0
26	2003-10-01	1	260	2	0	0	0	0	0	0
[truncated: 4,250 more rows]
